# Supplementary material for: Mislabeling and nomenclatorial confusion of Typhlotanais sandersi Kudinova-Pasternak, 1985 (Crustacea: Tanaidacea) and establishment of a new genus
Source: PeerJ. 2022 Nov 24;10:e14272. doi: 10.7717/peerj.14272 (PMC9701501; doi:10.7717/peerj.14272)
Supplement: Supplemental Information 1 [file peerj-10-14272-s001.txt]

LOCUS       ON255540                 928 bp    DNA     linear   INV 18-APR-2022
DEFINITION  Typhlotanaidae gen. 2 sp. 1 FP-2022c voucher ICUL7899 small subunit
            ribosomal RNA gene, partial sequence.
ACCESSION   ON255540
VERSION     ON255540
KEYWORDS    .
SOURCE      Typhlotanaidae gen. 2 sp. 1 FP-2022c
  ORGANISM  Typhlotanaidae gen. 2 sp. 1 FP-2022c
            Eukaryota; Metazoa; Ecdysozoa; Arthropoda; Crustacea;
            Multicrustacea; Malacostraca; Eumalacostraca; Peracarida;
            Tanaidacea; Tanaidomorpha; Paratanaidoidea; Typhlotanaidae.
REFERENCE   1  (bases 1 to 928)
  AUTHORS   Gellert,M., Palero,F. and Blazewicz,M.
  TITLE     Deeper diversity exploration: new Typhlotanaidae (Crustacea:
            Tanaidacea) from the Kuril-Kamchatka Trench area
  JOURNAL   Unpublished
REFERENCE   2  (bases 1 to 928)
  AUTHORS   Palero,F.
  TITLE     Direct Submission
  JOURNAL   Submitted (10-APR-2022) ICBIBE, University of Valencia, Carrer del
            Catedratic Jose Beltran Martinez, 2, Paterna, Valencia 46980, Spain
COMMENT     ##Assembly-Data-START##
            Sequencing Technology :: Sanger dideoxy sequencing
            ##Assembly-Data-END##
FEATURES             Location/Qualifiers
     source          1..928
                     /organism="Typhlotanaidae gen. 2 sp. 1 FP-2022c"
                     /mol_type="genomic DNA"
                     /specimen_voucher="ICUL7899"
                     /db_xref="taxon:2934986"
     rRNA            <1..>928
                     /product="small subunit ribosomal RNA"
ORIGIN      
        1 aaatatcttg atgcgggact cttccgaggc ctcgcaatca ggatgcgttt actttaaagc
       61 agtaaactga acgcaattgg agggcaagtc tggtgccagc agccgcggta attccagctc
      121 caatagcgta tatttaagtt gctgcggtta aaaagctcgt agttggactt tatactcagg
      181 cagccagtcc tctttcgatg tattctttcc tctatagcgg acatgcccgg tcctggctca
      241 tgtgtctcat caactcttat tagtgcaaac gaacggagga gtcacaattg cttcgggctt
      301 ggtgtttgat cccgtttggt ttgatatttt ttcgttagag gttcttactg cgtctgtgac
      361 tgagtgtata tgagaccgtc gattcatact ttttcgaaat agcctataat tgttcatggt
      421 gcaattaagt ttgtgtccgt agcagtacaa ggtacattcg ttcacataaa agttgtcgac
      481 tctatcactt tgaaaaaatt agagtgctca aagcaggcct cattgcataa ttgcctgaat
      541 ggtagtgcat ggaatgatgg aagatgatct ctacctcgtt aagcttaaag gcatcaataa
      601 cattgtgttt ttatctttgc accaggtgga caggtacgga taaagattcg aggtttgaga
      661 taatgattaa agggaactgc cgggggcgtt tgtattacgg cgctagaggt gaaattcttg
      721 gaccgtcgta agacaaacta ctgcgaaagc attcgccaag aatgttttca ttaatcaaga
      781 acgaaagtta gagtttagaa ggagatcaga tacctcccta tttctaaccg taaactatgc
      841 taaccggttg tccgtcggaa gtcatttccg agactgggcg agcgacccca gggaaaccag
      901 agtttctgag ttccggggga agtatggt
//
LOCUS       ON255541                 928 bp    DNA     linear   INV 18-APR-2022
DEFINITION  Typhlotanaidae gen. 2 sp. 1 FP-2022c voucher ICUL7900 small subunit
            ribosomal RNA gene, partial sequence.
ACCESSION   ON255541
VERSION     ON255541
KEYWORDS    .
SOURCE      Typhlotanaidae gen. 2 sp. 1 FP-2022c
  ORGANISM  Typhlotanaidae gen. 2 sp. 1 FP-2022c
            Eukaryota; Metazoa; Ecdysozoa; Arthropoda; Crustacea;
            Multicrustacea; Malacostraca; Eumalacostraca; Peracarida;
            Tanaidacea; Tanaidomorpha; Paratanaidoidea; Typhlotanaidae.
REFERENCE   1  (bases 1 to 928)
  AUTHORS   Gellert,M., Palero,F. and Blazewicz,M.
  TITLE     Deeper diversity exploration: new Typhlotanaidae (Crustacea:
            Tanaidacea) from the Kuril-Kamchatka Trench area
  JOURNAL   Unpublished
REFERENCE   2  (bases 1 to 928)
  AUTHORS   Palero,F.
  TITLE     Direct Submission
  JOURNAL   Submitted (10-APR-2022) ICBIBE, University of Valencia, Carrer del
            Catedratic Jose Beltran Martinez, 2, Paterna, Valencia 46980, Spain
COMMENT     ##Assembly-Data-START##
            Sequencing Technology :: Sanger dideoxy sequencing
            ##Assembly-Data-END##
FEATURES             Location/Qualifiers
     source          1..928
                     /organism="Typhlotanaidae gen. 2 sp. 1 FP-2022c"
                     /mol_type="genomic DNA"
                     /specimen_voucher="ICUL7900"
                     /db_xref="taxon:2934986"
     rRNA            <1..>928
                     /product="small subunit ribosomal RNA"
ORIGIN      
        1 aaatatcttg atgcgggact cttccgaggc ctcgcaatca ggatgcgttt actttaaagc
       61 agtaaactga acgcaattgg agggcaagtc tggtgccagc agccgcggta attccagctc
      121 caatagcgta tatttaagtt gctgcggtta aaaagctcgt agttggactt tatactcagg
      181 cagccagtcc tctttcgatg tattctttcc tctatagcgg acatgcccgg tcctggctca
      241 tgtgtctcat caactcttat tagtgcaaac gaacggagga gtcacaattg cttcgggctt
      301 ggtgtttgat cccgtttggt ttgatatttt ttcgttagag gttcttactg cgtctgtgac
      361 tgagtgtata tgagaccgtc gattcatact ttttcgaaat agcctataat tgttcatggt
      421 gcaattaagt ttgtgtccgt agcagtacaa ggtacattcg ttcacataaa agttgtcgac
      481 tctatcactt tgaaaaaatt agagtgctca aagcaggcct cattgcataa ttgcctgaat
      541 ggtagtgcat ggaatgatgg aagatgatct ctacctcgtt aagcttaaag gcatcaataa
      601 cattgtgttt ttatctttgc accaggtgga caggtacgga taaagattcg aggtttgaga
      661 taatgattaa agggaactgc cgggggcgtt tgtattacgg cgctagaggt gaaattcttg
      721 gaccgtcgta agacaaacta ctgcgaaagc attcgccaag aatgttttca ttaatcaaga
      781 acgaaagtta gagtttagaa ggagatcaga tacctcccta tttctaaccg taaactatgc
      841 taaccggttg tccgtcggaa gtcatttccg agactgggcg agcgacccca gggaaaccag
      901 agtttctgag ttccggggga agtatggt
//
LOCUS       ON255542                 865 bp    DNA     linear   INV 18-APR-2022
DEFINITION  Typhlamia sp. 1 FP-2022c voucher ICUL7916 small subunit ribosomal
            RNA gene, partial sequence.
ACCESSION   ON255542
VERSION     ON255542
KEYWORDS    .
SOURCE      Typhlamia sp. 1 FP-2022c
  ORGANISM  Typhlamia sp. 1 FP-2022c
            Eukaryota; Metazoa; Ecdysozoa; Arthropoda; Crustacea;
            Multicrustacea; Malacostraca; Eumalacostraca; Peracarida;
            Tanaidacea; Tanaidomorpha; Paratanaidoidea; Typhlotanaidae;
            Typhlamia.
REFERENCE   1  (bases 1 to 865)
  AUTHORS   Gellert,M., Palero,F. and Blazewicz,M.
  TITLE     Deeper diversity exploration: new Typhlotanaidae (Crustacea:
            Tanaidacea) from the Kuril-Kamchatka Trench area
  JOURNAL   Unpublished
REFERENCE   2  (bases 1 to 865)
  AUTHORS   Palero,F.
  TITLE     Direct Submission
  JOURNAL   Submitted (10-APR-2022) ICBIBE, University of Valencia, Carrer del
            Catedratic Jose Beltran Martinez, 2, Paterna, Valencia 46980, Spain
COMMENT     ##Assembly-Data-START##
            Sequencing Technology :: Sanger dideoxy sequencing
            ##Assembly-Data-END##
FEATURES             Location/Qualifiers
     source          1..865
                     /organism="Typhlamia sp. 1 FP-2022c"
                     /mol_type="genomic DNA"
                     /specimen_voucher="ICUL7916"
                     /db_xref="taxon:2934983"
     rRNA            <1..>865
                     /product="small subunit ribosomal RNA"
ORIGIN      
        1 aaatatcttg atgcgggact cttccgaggc ctcgcaatca ggatgcgttt actttaaagc
       61 agtaaactga acgcaattgg agggcaagtc tggtgccagc agccgcggta attccagctc
      121 caatagcgta tatttaagtt gctgcggtta aaaagctcgt agttggactt tatactcagg
      181 cagccagtcc tctttcgata ttttcattcc ttcaatagcg tatgggtttg aggtctttac
      241 tggtgcggcg cggttcgttc tcatcaactc ttatttgtag tcgcaagacg aacggaggag
      301 ttcgaactgt cgttttacgt tatccttagt atcgtacttc ttataattct gcgtttggtt
      361 tgatattttt cattagaggt tcttactgcg tctgtgactg agtgtatatg agaccgtcga
      421 tttatacttt ttcgaaataa tctataatcg attttaacat ggtgcaatta agtttgtgtc
      481 cgtgttttat ttgcgataca agatatattc gttcacataa aagttgtcga ctctatcact
      541 ttgaaaaaat tagagtgctc aaagcaggcc tcattgcata attgcctgaa tggtgttgca
      601 tggaatgatg gaagatgatc tctacctcgt taagtttaga agcataactt tttgttttta
      661 tctttgcacc aggtggacgg gtacggataa agattcgagg tttgagataa tgattaaagg
      721 gaactgccgg gggcgtttgt attacggcgc tcgaggtgaa attcttggac cgtcgtaaga
      781 caaactactg cgaaagcatt cgccaagaat gttttcatta atcaagaacg aaagttagag
      841 tttagaagga gatcagatac ctccc
//
LOCUS       ON255543                 920 bp    DNA     linear   INV 18-APR-2022
DEFINITION  Typhlotanaidae gen. 1 sp. 1 FP-2022c voucher ICUL7926 small subunit
            ribosomal RNA gene, partial sequence.
ACCESSION   ON255543
VERSION     ON255543
KEYWORDS    .
SOURCE      Typhlotanaidae gen. 1 sp. 1 FP-2022c
  ORGANISM  Typhlotanaidae gen. 1 sp. 1 FP-2022c
            Eukaryota; Metazoa; Ecdysozoa; Arthropoda; Crustacea;
            Multicrustacea; Malacostraca; Eumalacostraca; Peracarida;
            Tanaidacea; Tanaidomorpha; Paratanaidoidea; Typhlotanaidae.
REFERENCE   1  (bases 1 to 920)
  AUTHORS   Gellert,M., Palero,F. and Blazewicz,M.
  TITLE     Deeper diversity exploration: new Typhlotanaidae (Crustacea:
            Tanaidacea) from the Kuril-Kamchatka Trench area
  JOURNAL   Unpublished
REFERENCE   2  (bases 1 to 920)
  AUTHORS   Palero,F.
  TITLE     Direct Submission
  JOURNAL   Submitted (10-APR-2022) ICBIBE, University of Valencia, Carrer del
            Catedratic Jose Beltran Martinez, 2, Paterna, Valencia 46980, Spain
COMMENT     ##Assembly-Data-START##
            Sequencing Technology :: Sanger dideoxy sequencing
            ##Assembly-Data-END##
FEATURES             Location/Qualifiers
     source          1..920
                     /organism="Typhlotanaidae gen. 1 sp. 1 FP-2022c"
                     /mol_type="genomic DNA"
                     /specimen_voucher="ICUL7926"
                     /db_xref="taxon:2934985"
     rRNA            <1..>920
                     /product="small subunit ribosomal RNA"
ORIGIN      
        1 aaatatcttg atgcgggact cttccgaggc ctcgcaatca ggatgcgttt actttaaagc
       61 agtaaactga acgcaattgg agggcaagtc tggtgccagc agccgcggta attccagctc
      121 caatagcgta tatttaagtt gctgcggtta aaaagctcgt agttggactt tatactcagg
      181 cagccagtcc tctttcgata ttttctatac ctatacaacg gaactgctcg gaacggagat
      241 tctatggttc atcaactctt attagtgcaa acgaacggag gaaccggatc tgccgctgag
      301 ttcaaatccc gtttggttag atattttttg ttagaggttc ttactgcgtc tgtgactgag
      361 tgtatatgag accgtcgatt tatacttttt cgaaataatc tataattgtt catggtgcaa
      421 ttcagtttgt gtccgtagca gtataagata tattcgttca cataaaagtt gtcgactcta
      481 tcactttgaa aaaattagag tgctcaaagc aggcctcatt gcataattgc ctgaatggta
      541 gtgcatggaa tgatggaaga tgatctctac ctcgttaagt ttagaagcat aactttttgt
      601 ttttatcttt gcaccaggtg gacaggtacg gataaagatt cgaggtttga gataatgatt
      661 aaagggaact gccgggggcg tttgtattac ggcgctagag gtgaaattct tggaccgtcg
      721 taagacaaac tactgcgaaa gcattcgcca agaatgtttt cattaatcaa gaacgaaagt
      781 tagagtttag aaggagatca gatacctccc tatttctaac cgtaaactat gctaaccggt
      841 tgtccgtcgg aagtcatttc caagactgga cgagcgaccc cagggaaacc agagtttctg
      901 agttccgggg gaagtatggt
//
LOCUS       ON255544                 928 bp    DNA     linear   INV 18-APR-2022
DEFINITION  Typhlotanaidae gen. 2 sp. 1 FP-2022c voucher ICUL7939 small subunit
            ribosomal RNA gene, partial sequence.
ACCESSION   ON255544
VERSION     ON255544
KEYWORDS    .
SOURCE      Typhlotanaidae gen. 2 sp. 1 FP-2022c
  ORGANISM  Typhlotanaidae gen. 2 sp. 1 FP-2022c
            Eukaryota; Metazoa; Ecdysozoa; Arthropoda; Crustacea;
            Multicrustacea; Malacostraca; Eumalacostraca; Peracarida;
            Tanaidacea; Tanaidomorpha; Paratanaidoidea; Typhlotanaidae.
REFERENCE   1  (bases 1 to 928)
  AUTHORS   Gellert,M., Palero,F. and Blazewicz,M.
  TITLE     Deeper diversity exploration: new Typhlotanaidae (Crustacea:
            Tanaidacea) from the Kuril-Kamchatka Trench area
  JOURNAL   Unpublished
REFERENCE   2  (bases 1 to 928)
  AUTHORS   Palero,F.
  TITLE     Direct Submission
  JOURNAL   Submitted (10-APR-2022) ICBIBE, University of Valencia, Carrer del
            Catedratic Jose Beltran Martinez, 2, Paterna, Valencia 46980, Spain
COMMENT     ##Assembly-Data-START##
            Sequencing Technology :: Sanger dideoxy sequencing
            ##Assembly-Data-END##
FEATURES             Location/Qualifiers
     source          1..928
                     /organism="Typhlotanaidae gen. 2 sp. 1 FP-2022c"
                     /mol_type="genomic DNA"
                     /specimen_voucher="ICUL7939"
                     /db_xref="taxon:2934986"
     rRNA            <1..>928
                     /product="small subunit ribosomal RNA"
ORIGIN      
        1 aaatatcttg atgcgggact cttccgaggc ctcgcaatca ggatgcgttt actttaaagc
       61 agtaaactga acgcaattgg agggcaagtc tggtgccagc agccgcggta attccagctc
      121 caatagcgta tatttaagtt gctgcggtta aaaagctcgt agttggactt tatactcagg
      181 cagccagtcc tctttcgatg tattctttcc tctatagcgg acatgcccgg tcctggctca
      241 tgtgtctcat caactcttat tagtgcaaac gaacggagga gtcacaattg cttcgggctt
      301 ggtgtttgat cccgtttggt ttgatatttt ttcgttagag gttcttactg cgtctgtgac
      361 tgagtgtata tgagaccgtc gattcatact ttttcgaaat agcctataat tgttcatggt
      421 gcaattaagt ttgtgtccgt agcagtacaa ggtacattcg ttcacataaa agttgtcgac
      481 tctatcactt tgaaaaaatt agagtgctca aagcaggcct cattgcataa ttgcctgaat
      541 ggtagtgcat ggaatgatgg aagatgatct ctacctcgtt aagcttaaag gcatcaataa
      601 cattgtgttt ttatctttgc accaggtgga caggtacgga taaagattcg aggtttgaga
      661 taatgattaa agggaactgc cgggggcgtt tgtattacgg cgctagaggt gaaattcttg
      721 gaccgtcgta agacaaacta ctgcgaaagc attcgccaag aatgttttca ttaatcaaga
      781 acgaaagtta gagtttagaa ggagatcaga tacctcccta tttctaaccg taaactatgc
      841 taaccggttg tccgtcggaa gtcatttccg agactgggcg agcgacccca gggaaaccag
      901 agtttctgag ttccggggga agtatggt
//
LOCUS       ON255545                 920 bp    DNA     linear   INV 18-APR-2022
DEFINITION  Typhlotanaidae gen. 1 sp. 1 FP-2022c voucher ICUL7967 small subunit
            ribosomal RNA gene, partial sequence.
ACCESSION   ON255545
VERSION     ON255545
KEYWORDS    .
SOURCE      Typhlotanaidae gen. 1 sp. 1 FP-2022c
  ORGANISM  Typhlotanaidae gen. 1 sp. 1 FP-2022c
            Eukaryota; Metazoa; Ecdysozoa; Arthropoda; Crustacea;
            Multicrustacea; Malacostraca; Eumalacostraca; Peracarida;
            Tanaidacea; Tanaidomorpha; Paratanaidoidea; Typhlotanaidae.
REFERENCE   1  (bases 1 to 920)
  AUTHORS   Gellert,M., Palero,F. and Blazewicz,M.
  TITLE     Deeper diversity exploration: new Typhlotanaidae (Crustacea:
            Tanaidacea) from the Kuril-Kamchatka Trench area
  JOURNAL   Unpublished
REFERENCE   2  (bases 1 to 920)
  AUTHORS   Palero,F.
  TITLE     Direct Submission
  JOURNAL   Submitted (10-APR-2022) ICBIBE, University of Valencia, Carrer del
            Catedratic Jose Beltran Martinez, 2, Paterna, Valencia 46980, Spain
COMMENT     ##Assembly-Data-START##
            Sequencing Technology :: Sanger dideoxy sequencing
            ##Assembly-Data-END##
FEATURES             Location/Qualifiers
     source          1..920
                     /organism="Typhlotanaidae gen. 1 sp. 1 FP-2022c"
                     /mol_type="genomic DNA"
                     /specimen_voucher="ICUL7967"
                     /db_xref="taxon:2934985"
     rRNA            <1..>920
                     /product="small subunit ribosomal RNA"
ORIGIN      
        1 aaatatcttg atgcgggact cttccgaggc ctcgcaatca ggatgcgttt actttaaagc
       61 agtaaactga acgcaattgg agggcaagtc tggtgccagc agccgcggta attccagctc
      121 caatagcgta tatttaagtt gctgcggtta aaaagctcgt agttggactt tatactcagg
      181 cagccagtcc tctttcgata ttttctatac ctatacaacg gaactgctcg gaacggagat
      241 tctatggttc atcaactctt attagtgcaa acgaacggag gaaccggatc tgccgctgag
      301 ttcaaatccc gtttggttag atattttttg ttagaggttc ttactgcgtc tgtgactgag
      361 tgtatatgag accgtcgatt tatacttttt cgaaataatc tataattgtt catggtgcaa
      421 ttcagtttgt gtccgtagca gtataagata tattcgttca cataaaagtt gtcgactcta
      481 tcactttgaa aaaattagag tgctcaaagc aggcctcatt gcataattgc ctgaatggta
      541 gtgcatggaa tgatggaaga tgatctctac ctcgttaagt ttagaagcat aactttttgt
      601 ttttatcttt gcaccaggtg gacaggtacg gataaagatt cgaggtttga gataatgatt
      661 aaagggaact gccgggggcg tttgtattac ggcgctagag gtgaaattct tggaccgtcg
      721 taagacaaac tactgcgaaa gcattcgcca agaatgtttt cattaatcaa gaacgaaagt
      781 tagagtttag aaggagatca gatacctccc tatttctaac cgtaaactat gctaaccggt
      841 tgtccgtcgg aagtcatttc caagactgga cgagcgaccc cagggaaacc agagtttctg
      901 agttccgggg gaagtatggt
//
LOCUS       ON255546                 957 bp    DNA     linear   INV 18-APR-2022
DEFINITION  Pulcherella pulcher voucher ITan003 small subunit ribosomal RNA
            gene, partial sequence.
ACCESSION   ON255546
VERSION     ON255546
KEYWORDS    .
SOURCE      Pulcherella pulcher
  ORGANISM  Pulcherella pulcher
            Eukaryota; Metazoa; Ecdysozoa; Arthropoda; Crustacea;
            Multicrustacea; Malacostraca; Eumalacostraca; Peracarida;
            Tanaidacea; Tanaidomorpha; Paratanaidoidea; Typhlotanaidae;
            Pulcherella.
REFERENCE   1  (bases 1 to 957)
  AUTHORS   Gellert,M., Palero,F. and Blazewicz,M.
  TITLE     Deeper diversity exploration: new Typhlotanaidae (Crustacea:
            Tanaidacea) from the Kuril-Kamchatka Trench area
  JOURNAL   Unpublished
REFERENCE   2  (bases 1 to 957)
  AUTHORS   Palero,F.
  TITLE     Direct Submission
  JOURNAL   Submitted (10-APR-2022) ICBIBE, University of Valencia, Carrer del
            Catedratic Jose Beltran Martinez, 2, Paterna, Valencia 46980, Spain
COMMENT     ##Assembly-Data-START##
            Sequencing Technology :: Sanger dideoxy sequencing
            ##Assembly-Data-END##
FEATURES             Location/Qualifiers
     source          1..957
                     /organism="Pulcherella pulcher"
                     /mol_type="genomic DNA"
                     /specimen_voucher="ITan003"
                     /db_xref="taxon:1629972"
     rRNA            <1..>957
                     /product="small subunit ribosomal RNA"
ORIGIN      
        1 aaatatcttg atgcgggact cttccgaggc ctcgcaatca ggatgcgttt acttaaagca
       61 gtaaactgaa cgcaattgga gggcaagtct ggtgccagca gccgcggtaa ttccagctcc
      121 aatagcgtat atttaagttg ctgcggttaa aaagctcgta gttggacttt atactcaggc
      181 agccagtcct ctttcgatat tttctttcct tctataacga ggagggtggg taatgccagt
      241 gcggcgctga ttgcgttcat caactcttat gtagttgcaa aacgaacgga ggaacaaaat
      301 ctgtcgtttt tcgcgcttgg ttatgccacc tttccccccg tttggttaga tattttcgtt
      361 tgaggttctt actgcgtctg tgactgagtg tatatgagac cgtcgattta tactttttcg
      421 aaataatcta taatcgttgc gtggtgcaat taagtttgtg tccgcgtagt cacggtacaa
      481 gatacattcg ttcacataaa agttgtcgac tctatcactt tgaaaaaatt agagtgctca
      541 aagcaggcct cattgcataa ttgcctgaat ggtagtgcat ggaatgatgg aagatgatct
      601 ctacctcgtt aagtttagaa gcataacttt tttgttttta tctttgcacc aggttttgac
      661 aggtacggat aaagattcga ggtttgagat aatgattaaa gggaactgcc gggggcgttt
      721 gtattacggc gctagaggtg aaattcttgg accgtcgtaa gacaaactac tgcgaaagca
      781 ttcgccaaga atgttttcat taatcaagaa cgaaagttag agtttagaag gagatcagat
      841 acctccctat ttctaaccgt aaactatgct aaccggttgt ccgtcggaag tcatttccga
      901 gactggacga gcgaccccag ggaaaccaga gtttctgagt tccgggggaa gtatggt
//
LOCUS       ON255547                 957 bp    DNA     linear   INV 18-APR-2022
DEFINITION  Pulcherella pulcher voucher ITan005 small subunit ribosomal RNA
            gene, partial sequence.
ACCESSION   ON255547
VERSION     ON255547
KEYWORDS    .
SOURCE      Pulcherella pulcher
  ORGANISM  Pulcherella pulcher
            Eukaryota; Metazoa; Ecdysozoa; Arthropoda; Crustacea;
            Multicrustacea; Malacostraca; Eumalacostraca; Peracarida;
            Tanaidacea; Tanaidomorpha; Paratanaidoidea; Typhlotanaidae;
            Pulcherella.
REFERENCE   1  (bases 1 to 957)
  AUTHORS   Gellert,M., Palero,F. and Blazewicz,M.
  TITLE     Deeper diversity exploration: new Typhlotanaidae (Crustacea:
            Tanaidacea) from the Kuril-Kamchatka Trench area
  JOURNAL   Unpublished
REFERENCE   2  (bases 1 to 957)
  AUTHORS   Palero,F.
  TITLE     Direct Submission
  JOURNAL   Submitted (10-APR-2022) ICBIBE, University of Valencia, Carrer del
            Catedratic Jose Beltran Martinez, 2, Paterna, Valencia 46980, Spain
COMMENT     ##Assembly-Data-START##
            Sequencing Technology :: Sanger dideoxy sequencing
            ##Assembly-Data-END##
FEATURES             Location/Qualifiers
     source          1..957
                     /organism="Pulcherella pulcher"
                     /mol_type="genomic DNA"
                     /specimen_voucher="ITan005"
                     /db_xref="taxon:1629972"
     rRNA            <1..>957
                     /product="small subunit ribosomal RNA"
ORIGIN      
        1 aaatatcttg atgcgggact cttccgaggc ctcgcaatca ggatgcgttt actttaaagc
       61 agtaaactga acgcaattgg agggcaagtc tggtgccagc agccgcggta attccagctc
      121 caatagcgta tatttaagtt gctgcggtta aaagctcgta gttggacttt atactcaggc
      181 agccagtcct ctttcgatat tttctttcct tctataacga ggagggtggg taatgccagt
      241 gcggcgctga ttgcgttcat caactcttat gtagttgcaa aacgaacgga ggaacaaaat
      301 ctgtcgtttt tcgcgcttgg ttatgccacc tttccccccg tttggttaga tattttcgtt
      361 tgaggttctt actgcgtctg tgactgagtg tatatgagac cgtcgattta tactttttcg
      421 aaataatcta taatcgttgc gtggtgcaat taagtttgtg tccgcgtagt cacggtacaa
      481 gatacattcg ttcacataaa agttgtcgac tctatcactt tgaaaaaatt agagtgctca
      541 aagcaggcct cattgcataa ttgcctgaat ggtagtgcat ggaatgatgg aagatgatct
      601 ctacctcgtt aagtttagaa gcataacttt tttgttttta tctttgcacc aggttttgac
      661 aggtacggat aaagattcga ggtttgagat aatgattaaa gggaactgcc gggggcgttt
      721 gtattacggc gctagaggtg aaattcttgg accgtcgtaa gacaaactac tgcgaaagca
      781 ttcgccaaga atgttttcat taatcaagaa cgaaagttag agtttagaag gagatcagat
      841 acctccctat ttctaaccgt aaactatgct aaccggttgt ccgtcggaag tcatttccga
      901 gactggacga gcgaccccag ggaaaccaga gtttctgagt tccgggggaa gtatggt
//
LOCUS       ON255548                 914 bp    DNA     linear   INV 18-APR-2022
DEFINITION  Typhlotanais mixtus voucher ITan011 small subunit ribosomal RNA
            gene, partial sequence.
ACCESSION   ON255548
VERSION     ON255548
KEYWORDS    .
SOURCE      Typhlotanais mixtus
  ORGANISM  Typhlotanais mixtus
            Eukaryota; Metazoa; Ecdysozoa; Arthropoda; Crustacea;
            Multicrustacea; Malacostraca; Eumalacostraca; Peracarida;
            Tanaidacea; Tanaidomorpha; Paratanaidoidea; Typhlotanaidae;
            Typhlotanais.
REFERENCE   1  (bases 1 to 914)
  AUTHORS   Gellert,M., Palero,F. and Blazewicz,M.
  TITLE     Deeper diversity exploration: new Typhlotanaidae (Crustacea:
            Tanaidacea) from the Kuril-Kamchatka Trench area
  JOURNAL   Unpublished
REFERENCE   2  (bases 1 to 914)
  AUTHORS   Palero,F.
  TITLE     Direct Submission
  JOURNAL   Submitted (10-APR-2022) ICBIBE, University of Valencia, Carrer del
            Catedratic Jose Beltran Martinez, 2, Paterna, Valencia 46980, Spain
COMMENT     ##Assembly-Data-START##
            Sequencing Technology :: Sanger dideoxy sequencing
            ##Assembly-Data-END##
FEATURES             Location/Qualifiers
     source          1..914
                     /organism="Typhlotanais mixtus"
                     /mol_type="genomic DNA"
                     /specimen_voucher="ITan011"
                     /db_xref="taxon:2563754"
     rRNA            <1..>914
                     /product="small subunit ribosomal RNA"
ORIGIN      
        1 aaatatcttg atgcgggact cttccgaggc ctcgcaatca ggatgcgttt actttaaagc
       61 agtaaactga acgcaattgg agggcaagtc tggtgccagc agccgcggta attccagctc
      121 caatagcgta tatttaagtt gctgcggtta aaaagctcgt agttggactt tatactcagg
      181 cagccagtcc tctttcgata tattctttcc tgtatggcgg acttggccgg tggttcgttg
      241 gcgctcattt ggctcatcaa ctcttattag tgtcaaaacg aaaggaggag tcatacttgc
      301 ccatcgggct cggtgtttga tcccgtttgg ttagattaat ttttcgttag aggttcttac
      361 tgcgtctgtg actgagtgta tatgagaccg tcgattcaca ctttttcgaa ataatctata
      421 attgttcatg gtgcaattga gtttgtgtcc gtagcagtat aaggtacatt cgttcacata
      481 aaagttgtcg actctatcac tttgaaaaaa ttagagtgct caaagcaggc ctcattgcat
      541 aattgcctga atggtagtgc atggaatgat ggaagatgat ctctacctcg ttaagcttaa
      601 gggcatcaat ttaacattgt gtttttatct ttgcaccagg tggacaggta cggataaaga
      661 ttcgaggttt gagataatga ttaaagggaa ctgccggggg cgtttgtatt acggcgctag
      721 aggtgaaatt cttggaccgt cgtaagacaa actactgcga aagcattcgc caagaatgtt
      781 ttcattaatc aagaacgaaa gttagagttt agaaggagat cagatacctc cctatttcta
      841 accgtaaact atgctaaccg gttgtccgtc ggaagtcatt tccgagactg gacgagcgac
      901 cccagggaaa ccag
//
LOCUS       ON255549                 942 bp    DNA     linear   INV 18-APR-2022
DEFINITION  Typhlotanais mixtus voucher ITan020 small subunit ribosomal RNA
            gene, partial sequence.
ACCESSION   ON255549
VERSION     ON255549
KEYWORDS    .
SOURCE      Typhlotanais mixtus
  ORGANISM  Typhlotanais mixtus
            Eukaryota; Metazoa; Ecdysozoa; Arthropoda; Crustacea;
            Multicrustacea; Malacostraca; Eumalacostraca; Peracarida;
            Tanaidacea; Tanaidomorpha; Paratanaidoidea; Typhlotanaidae;
            Typhlotanais.
REFERENCE   1  (bases 1 to 942)
  AUTHORS   Gellert,M., Palero,F. and Blazewicz,M.
  TITLE     Deeper diversity exploration: new Typhlotanaidae (Crustacea:
            Tanaidacea) from the Kuril-Kamchatka Trench area
  JOURNAL   Unpublished
REFERENCE   2  (bases 1 to 942)
  AUTHORS   Palero,F.
  TITLE     Direct Submission
  JOURNAL   Submitted (10-APR-2022) ICBIBE, University of Valencia, Carrer del
            Catedratic Jose Beltran Martinez, 2, Paterna, Valencia 46980, Spain
COMMENT     ##Assembly-Data-START##
            Sequencing Technology :: Sanger dideoxy sequencing
            ##Assembly-Data-END##
FEATURES             Location/Qualifiers
     source          1..942
                     /organism="Typhlotanais mixtus"
                     /mol_type="genomic DNA"
                     /specimen_voucher="ITan020"
                     /db_xref="taxon:2563754"
     rRNA            <1..>942
                     /product="small subunit ribosomal RNA"
ORIGIN      
        1 aaatatcttg atgcgggact cttccgaggc ctcgcaatca ggatgcgttt actttaaagc
       61 agtaaactga acgcaattgg agggcaagtc tggtgccagc agccgcggta attccagctc
      121 caatagcgta tatttaagtt gctgcggtta aaaagctcgt agttggactt tatactcagg
      181 cagccagtcc tctttcgata tattctttcc tgtatggcgg acttggccgg tggttcgttg
      241 gcgctcattt ggctcatcaa ctcttattag tgtcaaaacg aaaggaggag tcatacttgc
      301 ccatcgggct cggtgtttga tcccgtttgg ttagattaat ttttcgttag aggttcttac
      361 tgcgtctgtg actgagtgta tatgagaccg tcgattcaca ctttttcgaa ataatctata
      421 attgttcatg gtgcaattga gtttgtgtcc gtagcagtat aaggtacatt cgttcacata
      481 aaagttgtcg actctatcac tttgaaaaaa ttagagtgct caaagcaggc ctcattgcat
      541 aattgcctga atggtagtgc atggaatgat ggaagatgat ctctacctcg ttaagcttaa
      601 gggcatcaat ttaacattgt gtttttatct ttgcaccagg tggacaggta cggataaaga
      661 ttcgaggttt gagataatga ttaaagggaa ctgccggggg cgtttgtatt acggcgctag
      721 aggtgaaatt cttggaccgt cgtaagacaa actactgcga aagcattcgc caagaatgtt
      781 ttcattaatc aagaacgaaa gttagagttt agaaggagat cagatacctc cctatttcta
      841 accgtaaact atgctaaccg gttgtccgtc ggaagtcatt tccgagactg gacgagcgac
      901 cccagggaaa ccagagtttc tgagttccgg gggaagtatg gt
//
LOCUS       ON255550                 942 bp    DNA     linear   INV 18-APR-2022
DEFINITION  Typhlotanais mixtus voucher ITan021 small subunit ribosomal RNA
            gene, partial sequence.
ACCESSION   ON255550
VERSION     ON255550
KEYWORDS    .
SOURCE      Typhlotanais mixtus
  ORGANISM  Typhlotanais mixtus
            Eukaryota; Metazoa; Ecdysozoa; Arthropoda; Crustacea;
            Multicrustacea; Malacostraca; Eumalacostraca; Peracarida;
            Tanaidacea; Tanaidomorpha; Paratanaidoidea; Typhlotanaidae;
            Typhlotanais.
REFERENCE   1  (bases 1 to 942)
  AUTHORS   Gellert,M., Palero,F. and Blazewicz,M.
  TITLE     Deeper diversity exploration: new Typhlotanaidae (Crustacea:
            Tanaidacea) from the Kuril-Kamchatka Trench area
  JOURNAL   Unpublished
REFERENCE   2  (bases 1 to 942)
  AUTHORS   Palero,F.
  TITLE     Direct Submission
  JOURNAL   Submitted (10-APR-2022) ICBIBE, University of Valencia, Carrer del
            Catedratic Jose Beltran Martinez, 2, Paterna, Valencia 46980, Spain
COMMENT     ##Assembly-Data-START##
            Sequencing Technology :: Sanger dideoxy sequencing
            ##Assembly-Data-END##
FEATURES             Location/Qualifiers
     source          1..942
                     /organism="Typhlotanais mixtus"
                     /mol_type="genomic DNA"
                     /specimen_voucher="ITan021"
                     /db_xref="taxon:2563754"
     rRNA            <1..>942
                     /product="small subunit ribosomal RNA"
ORIGIN      
        1 aaatatcttg atgcgggact cttccgaggc ctcgcaatca ggatgcgttt actttaaagc
       61 agtaaactga acgcaattgg agggcaagtc tggtgccagc agccgcggta attccagctc
      121 caatagcgta tatttaagtt gctgcggtta aaaagctcgt agttggactt tatactcagg
      181 cagccagtcc tctttcgata tattctttcc tgtatggcgg acttggccgg tggttcgttg
      241 gcgctcattt ggctcatcaa ctcttattag tgtcaaaacg aaaggaggag tcatacttgc
      301 ccatcgggct cggtgtttga tcccgtttgg ttagattaat ttttcgttag aggttcttac
      361 tgcgtctgtg actgagtgta tatgagaccg tcgattcaca ctttttcgaa ataatctata
      421 attgttcatg gtgcaattga gtttgtgtcc gtagcagtat aaggtacatt cgttcacata
      481 aaagttgtcg actctatcac tttgaaaaaa ttagagtgct caaagcaggc ctcattgcat
      541 aattgcctga atggtagtgc atggaatgat ggaagatgat ctctacctcg ttaagcttaa
      601 gggcatcaat ttaacattgt gtttttatct ttgcaccagg tggacaggta cggataaaga
      661 ttcgaggttt gagataatga ttaaagggaa ctgccggggg cgtttgtatt acggcgctag
      721 aggtgaaatt cttggaccgt cgtaagacaa actactgcga aagcattcgc caagaatgtt
      781 ttcattaatc aagaacgaaa gttagagttt agaaggagat cagatacctc cctatttcta
      841 accgtaaact atgctaaccg gttgtccgtc ggaagtcatt tccgagactg gacgagcgac
      901 cccagggaaa ccagagtttc tgagttccgg gggaagtatg gt
//
LOCUS       ON255551                 912 bp    DNA     linear   INV 18-APR-2022
DEFINITION  Typhlotanais cornutus voucher ITan041 small subunit ribosomal RNA
            gene, partial sequence.
ACCESSION   ON255551
VERSION     ON255551
KEYWORDS    .
SOURCE      Typhlotanais cornutus
  ORGANISM  Typhlotanais cornutus
            Eukaryota; Metazoa; Ecdysozoa; Arthropoda; Crustacea;
            Multicrustacea; Malacostraca; Eumalacostraca; Peracarida;
            Tanaidacea; Tanaidomorpha; Paratanaidoidea; Typhlotanaidae;
            Typhlotanais.
REFERENCE   1  (bases 1 to 912)
  AUTHORS   Gellert,M., Palero,F. and Blazewicz,M.
  TITLE     Deeper diversity exploration: new Typhlotanaidae (Crustacea:
            Tanaidacea) from the Kuril-Kamchatka Trench area
  JOURNAL   Unpublished
REFERENCE   2  (bases 1 to 912)
  AUTHORS   Palero,F.
  TITLE     Direct Submission
  JOURNAL   Submitted (10-APR-2022) ICBIBE, University of Valencia, Carrer del
            Catedratic Jose Beltran Martinez, 2, Paterna, Valencia 46980, Spain
COMMENT     ##Assembly-Data-START##
            Sequencing Technology :: Sanger dideoxy sequencing
            ##Assembly-Data-END##
FEATURES             Location/Qualifiers
     source          1..912
                     /organism="Typhlotanais cornutus"
                     /mol_type="genomic DNA"
                     /specimen_voucher="ITan041"
                     /db_xref="taxon:2687215"
     rRNA            <1..>912
                     /product="small subunit ribosomal RNA"
ORIGIN      
        1 aaatatcttg atgcgggact cttccgaggc ctcgcaatca ggatgcgttt actttaaagc
       61 agtaaactga acgcaattgg agggcaagtc tggtgccagc agccgcggta attccagctc
      121 caatagcgta tatttaagtt gctgcggtta aaaagctcgt agttggactt tatactcagg
      181 cagccagtcc tctttcgata ttttctttcc tatacagcgg aattgtcggg accagagtct
      241 atgttctcaa taactcttat tagcgcaagc gaacggagga gtctaacttt tcggttcttc
      301 ggctttcgtt tggttagata tttttttgtt agaggttctt actgcgtctg tgactgagtg
      361 tatatgagac cgtcgattta tactttttcg aaataatcta taattgttca tggtgcaatt
      421 aagtttgtgt ccgtagcagt acaaggtaca ttcgttcaca taaaagttgt cgactctatc
      481 actttgaaaa aattagagtg ctcaaagcag gcctcattgc ataattgcct gaatggtagt
      541 gcatggaatg atggaagatg atctctacct cgttaagttt aaaagcattc gtttttatct
      601 ttgcaccagg tggacaggta cggataaaga ttcgaggttt gagataatga ttaaagggaa
      661 ctgccggggg cgtttgtatt acggcgctag aggtgaaatt cttggaccgt cgtaagacaa
      721 actactgcga aagcattcgc caagaatgtt ttcattaatc aagaacgaaa gttagagttt
      781 agaaggagat cagatacctc cctatttcta accgtaaact atgctaaccg gttgtccgtc
      841 ggaagtcatt tccgagactg gacgagcgac cccagggaaa ccagagtgtc tgagttccgg
      901 gggaagtatg gt
//
LOCUS       ON255552                 923 bp    DNA     linear   INV 18-APR-2022
DEFINITION  Typhlotanais sp. A FP-2022c voucher ITan069 small subunit ribosomal
            RNA gene, partial sequence.
ACCESSION   ON255552
VERSION     ON255552
KEYWORDS    .
SOURCE      Typhlotanais sp. A FP-2022c
  ORGANISM  Typhlotanais sp. A FP-2022c
            Eukaryota; Metazoa; Ecdysozoa; Arthropoda; Crustacea;
            Multicrustacea; Malacostraca; Eumalacostraca; Peracarida;
            Tanaidacea; Tanaidomorpha; Paratanaidoidea; Typhlotanaidae;
            Typhlotanais.
REFERENCE   1  (bases 1 to 923)
  AUTHORS   Gellert,M., Palero,F. and Blazewicz,M.
  TITLE     Deeper diversity exploration: new Typhlotanaidae (Crustacea:
            Tanaidacea) from the Kuril-Kamchatka Trench area
  JOURNAL   Unpublished
REFERENCE   2  (bases 1 to 923)
  AUTHORS   Palero,F.
  TITLE     Direct Submission
  JOURNAL   Submitted (10-APR-2022) ICBIBE, University of Valencia, Carrer del
            Catedratic Jose Beltran Martinez, 2, Paterna, Valencia 46980, Spain
COMMENT     ##Assembly-Data-START##
            Sequencing Technology :: Sanger dideoxy sequencing
            ##Assembly-Data-END##
FEATURES             Location/Qualifiers
     source          1..923
                     /organism="Typhlotanais sp. A FP-2022c"
                     /mol_type="genomic DNA"
                     /specimen_voucher="ITan069"
                     /db_xref="taxon:2934979"
     rRNA            <1..>923
                     /product="small subunit ribosomal RNA"
ORIGIN      
        1 aaatatcttg atgcgggact cttccgaggc ctcgcaatca ggatgcgttt actttaaagc
       61 agtaaactga acgcaattgg agggcaagtc tggtgccagc agccgcggta attccagctc
      121 caatagcgta tatttaagtt gctgcggtta aaagctcgta gttggacttt atactcaggc
      181 agccagtcct ctttcgataa tttctttcct gtatagcgga acttctcgga ccggggtcta
      241 tggttcatca actcttatta gtgcaaacga acggaggaac ttaacctttc tggcgctgag
      301 attgatgccg tttggtttga tattttgttt gttagaggtt cttactgcgt ctgtgactga
      361 gtgtatatga gaccgtcgat ttatactttt tcgtcataat ctataattgt tcatggtgca
      421 attaagtttg tgtccgtagc agtataagat atattcgttc acataaaagt tgtcgactct
      481 atcactttga aaaaattaga gtgctcaaag caggcctcat tgcataattg cctgaatggt
      541 agtgcatgga atgatggaag atgatctcta cctcgttaag tttagaagca taactttgtg
      601 tgtttttatc tttgcaccag gtggacaggt acggataaag attcgaggtt tgagataatg
      661 attaaaggga actgccgggg gcgtttgtat tacggcgcta gaggtgaaat tcttggaccg
      721 tcgtaagaca aactactgcg aaagcattcg ccaagaatgt tttcattaat caagaacgaa
      781 agttagagtt tagaaggaga tcagatacct ccctatttct aaccgtaaac tatgctaacc
      841 ggttgtccgt cggaagtcat ttccgagact ggacgagcga ccccagggaa accagagtgt
      901 ctcagttccg ggggaagtat ggt
//
LOCUS       ON255553                 923 bp    DNA     linear   INV 18-APR-2022
DEFINITION  Typhlotanais sp. A FP-2022c voucher ITan099 small subunit ribosomal
            RNA gene, partial sequence.
ACCESSION   ON255553
VERSION     ON255553
KEYWORDS    .
SOURCE      Typhlotanais sp. A FP-2022c
  ORGANISM  Typhlotanais sp. A FP-2022c
            Eukaryota; Metazoa; Ecdysozoa; Arthropoda; Crustacea;
            Multicrustacea; Malacostraca; Eumalacostraca; Peracarida;
            Tanaidacea; Tanaidomorpha; Paratanaidoidea; Typhlotanaidae;
            Typhlotanais.
REFERENCE   1  (bases 1 to 923)
  AUTHORS   Gellert,M., Palero,F. and Blazewicz,M.
  TITLE     Deeper diversity exploration: new Typhlotanaidae (Crustacea:
            Tanaidacea) from the Kuril-Kamchatka Trench area
  JOURNAL   Unpublished
REFERENCE   2  (bases 1 to 923)
  AUTHORS   Palero,F.
  TITLE     Direct Submission
  JOURNAL   Submitted (10-APR-2022) ICBIBE, University of Valencia, Carrer del
            Catedratic Jose Beltran Martinez, 2, Paterna, Valencia 46980, Spain
COMMENT     ##Assembly-Data-START##
            Sequencing Technology :: Sanger dideoxy sequencing
            ##Assembly-Data-END##
FEATURES             Location/Qualifiers
     source          1..923
                     /organism="Typhlotanais sp. A FP-2022c"
                     /mol_type="genomic DNA"
                     /specimen_voucher="ITan099"
                     /db_xref="taxon:2934979"
     rRNA            <1..>923
                     /product="small subunit ribosomal RNA"
ORIGIN      
        1 aaatatcttg atgcgggact cttccgaggc ctcgcaatca ggatgcgttt actttaaagc
       61 agtaaactga acgcaattgg agggcaagtc tggtgccagc agccgcggta attccagctc
      121 caatagcgta tatttaagtt gctgcggtta aagctcgtag ttggacttta tactcaggca
      181 gccagtcctc tttcgataat ttctttcctg tatagcggaa cttctcggac cggggtctat
      241 ggttcatcaa ctcttattag tgcaaacgaa cggaggaact taacctttct ggcgctgaga
      301 ttgatgccgt ttggtttgat attttgtttg ttagaggttc ttactgcgtc tgtgactgag
      361 tgtatatgag accgtcgatt tatacttttt cgtcataatc tataattgtt catggtgcaa
      421 ttaagtttgt gtccgtagca gtataagata tattcgttca cataaaagtt gtcgactcta
      481 tcactttgaa aaaattagag tgctcaaagc aggcctcatt gcataattgc ctgaatggta
      541 gttgcatgga atgatggaag atgatctcta cctcgttaag tttagaagca taactttgtg
      601 tgtttttatc tttgcaccag gtggacaggt acggataaag attcgaggtt tgagataatg
      661 attaaaggga actgccgggg gcgtttgtat tacggcgcta gaggtgaaat tcttggaccg
      721 tcgtaagaca aactactgcg aaagcattcg ccaagaatgt tttcattaat caagaacgaa
      781 agttagagtt tagaaggaga tcagatacct ccctatttct aaccgtaaac tatgctaacc
      841 ggttgtccgt cggaagtcat ttccgagact ggacgagcga ccccagggaa accagagtgt
      901 ctcagttccg ggggaagtat ggt
//
LOCUS       ON255554                 950 bp    DNA     linear   INV 18-APR-2022
DEFINITION  Akanthophoreus cf. alba ITan165 small subunit ribosomal RNA gene,
            partial sequence.
ACCESSION   ON255554
VERSION     ON255554
KEYWORDS    .
SOURCE      Akanthophoreus cf. alba ITan165
  ORGANISM  Akanthophoreus cf. alba ITan165
            Eukaryota; Metazoa; Ecdysozoa; Arthropoda; Crustacea;
            Multicrustacea; Malacostraca; Eumalacostraca; Peracarida;
            Tanaidacea; Tanaidomorpha; Paratanaidoidea; Akanthophoreidae;
            Akanthophoreus.
REFERENCE   1  (bases 1 to 950)
  AUTHORS   Gellert,M., Palero,F. and Blazewicz,M.
  TITLE     Deeper diversity exploration: new Typhlotanaidae (Crustacea:
            Tanaidacea) from the Kuril-Kamchatka Trench area
  JOURNAL   Unpublished
REFERENCE   2  (bases 1 to 950)
  AUTHORS   Palero,F.
  TITLE     Direct Submission
  JOURNAL   Submitted (10-APR-2022) ICBIBE, University of Valencia, Carrer del
            Catedratic Jose Beltran Martinez, 2, Paterna, Valencia 46980, Spain
COMMENT     ##Assembly-Data-START##
            Sequencing Technology :: Sanger dideoxy sequencing
            ##Assembly-Data-END##
FEATURES             Location/Qualifiers
     source          1..950
                     /organism="Akanthophoreus cf. alba ITan165"
                     /mol_type="genomic DNA"
                     /specimen_voucher="ITan165"
                     /db_xref="taxon:2563767"
     rRNA            <1..>950
                     /product="small subunit ribosomal RNA"
ORIGIN      
        1 aaatatcttg atgcgggact cttccgaggc ctcgcaatca ggatgcgttt actttaaagc
       61 agtaaactga aacgcaattg gagggcaagt ctggtgccag cagccgcggt aattccagct
      121 cccaatagcg tatattaagg ttgctgccgg atcaaaaagc tcgtagttgg acttctatac
      181 tcaggcagac cagccctctt ttgtcctctc ccaataactt ccggcgccag tacagttaca
      241 agggggtgaa tggagtgtgc accaattcgt tggaccgtac atcatccttc gctcggccgg
      301 tttctcgaac aggtcggtca ctgttagcac ggagtggtgg ggggcgtaaa ctgcgtctgt
      361 gactgagtgt aatatgagac cgccgatatt cacttttagt ttatcgaaat aatctataac
      421 tgtttccatg gtgcccttta ttgggtgtcc attttatgca gtacaagata cattcgttac
      481 gaacaaagtt atcggctcta tcactttgaa aaaattagag tgcttaaagc aggcctcatt
      541 gcataattgc ctgaatggta gtgcatggaa tgatggaaga tgatctctac ctcgttaagt
      601 taaaaaagga acttgttgct ttttttcttt gcaccaagtg gaataagggt acatttgaaa
      661 taaaagattc gaggtttgag ataatgatta aagggaactg ccgggggcgt ttgtattacg
      721 gcgctagagg tgaaattctt ggaccgtcgt aagacaaact actgcgaaag cattcgccaa
      781 gaatgttttc attaatcaag aacgaaagtt agagtttaga aggagatcag atacctccct
      841 atttctaacc gtaaactatg ctaaccagtt gtccgtcgga agtcatttcc gagactggac
      901 gagcgaccct cagggaaacc agagtttctg agttccgggg gaagtatggt
//
LOCUS       ON255555                 857 bp    DNA     linear   INV 18-APR-2022
DEFINITION  Akanthophoreus sp. SRR14135881 small subunit ribosomal RNA gene,
            partial sequence.
ACCESSION   ON255555
VERSION     ON255555
KEYWORDS    .
SOURCE      Akanthophoreus sp. SRR14135881
  ORGANISM  Akanthophoreus sp. SRR14135881
            Eukaryota; Metazoa; Ecdysozoa; Arthropoda; Crustacea;
            Multicrustacea; Malacostraca; Eumalacostraca; Peracarida;
            Tanaidacea; Tanaidomorpha; Paratanaidoidea; Akanthophoreidae;
            Akanthophoreus.
REFERENCE   1  (bases 1 to 857)
  AUTHORS   Gellert,M., Palero,F. and Blazewicz,M.
  TITLE     Deeper diversity exploration: new Typhlotanaidae (Crustacea:
            Tanaidacea) from the Kuril-Kamchatka Trench area
  JOURNAL   Unpublished
REFERENCE   2  (bases 1 to 857)
  AUTHORS   Palero,F.
  TITLE     Direct Submission
  JOURNAL   Submitted (10-APR-2022) ICBIBE, University of Valencia, Carrer del
            Catedratic Jose Beltran Martinez, 2, Paterna, Valencia 46980, Spain
COMMENT     ##Assembly-Data-START##
            Sequencing Technology :: Sanger dideoxy sequencing
            ##Assembly-Data-END##
FEATURES             Location/Qualifiers
     source          1..857
                     /organism="Akanthophoreus sp. SRR14135881"
                     /mol_type="genomic DNA"
                     /specimen_voucher="SRR14135881"
                     /db_xref="taxon:2934980"
     rRNA            <1..>857
                     /product="small subunit ribosomal RNA"
ORIGIN      
        1 gttgctgcgg ttaaaaagct cgtagttgga cttctatact cgggcggacc agccctctcc
       61 tccgctccta tacaagcctc cgtgttccca gtagccttcg tgcgtcgccg ccgtcgcgcg
      121 cgcgcgcggc gtcagtgcct accttcgcgg gtatggtgct gcgtcgtcgt cgtcgtcgtc
      181 gtcgtcggtg gtatcagtgc gcgcgttgac gaacggcatg ggcagggcga gtacggagtg
      241 gtgggggcgt aaactgcgtc cgtctccgag tgtaatatga gaccgccgat atgcactttt
      301 agtgtgtcgg gaaatagtct atagccgtgc gggcggtgcc ctttgttggg tgtcctctcg
      361 attgcggcac aaggcacatt cctcaccaac aaagttatcg gctctatcac tttgaaaaaa
      421 ttagagtgct taaagcaggc ctcattgcat aattgcctga atggtagtgc atggaatgat
      481 ggaagatgat ctctatctcg ttaagttaaa aaaggaactt gctttctttt tttctttgca
      541 ccaagtggaa taagggtaca tttgaaataa aagattcgag gttagagata atgattaaag
      601 ggaactgccg ggggcgtttg tattacggcg ctagaggtga aattcttgga ccgtcgtaag
      661 acaaactact gcgaaagcat tcgccaagaa tgttttcatt aatcaagaac gaaagttaga
      721 gtttagaagg agatcagata cctccctatt tctaaccgta aactatgcta accagttgtc
      781 cgtcggaagt catttccgag actggacgag cgaccctcag ggaaaccaga gtttctgagt
      841 tccgggggaa gtatggt
//
