# Supplementary material for: Mislabeling and nomenclatorial confusion of Typhlotanais sandersi Kudinova-Pasternak, 1985 (Crustacea: Tanaidacea) and establishment of a new genus
Source: PeerJ. 2022 Nov 24;10:e14272. doi: 10.7717/peerj.14272 (PMC9701501; doi:10.7717/peerj.14272)
Supplement: Supplemental Information 2 [file peerj-10-14272-s002.txt]

LOCUS       ON310832                 503 bp    DNA     linear   INV 20-APR-2022
DEFINITION  Typhlotanaidae gen. 1 sp. 1 FP-2022c voucher
            Baratheonus_roberti_ICUL7892 cytochrome c oxidase subunit I (COX1)
            gene, partial cds; mitochondrial.
ACCESSION   ON310832
VERSION     ON310832
KEYWORDS    .
SOURCE      mitochondrion Typhlotanaidae gen. 1 sp. 1 FP-2022c
  ORGANISM  Typhlotanaidae gen. 1 sp. 1 FP-2022c
            Eukaryota; Metazoa; Ecdysozoa; Arthropoda; Crustacea;
            Multicrustacea; Malacostraca; Eumalacostraca; Peracarida;
            Tanaidacea; Tanaidomorpha; Paratanaidoidea; Typhlotanaidae.
REFERENCE   1  (bases 1 to 503)
  AUTHORS   Gellert,M., Palero,F. and Blazewicz,M.
  TITLE     Deeper diversity exploration: new Typhlotanaidae (Crustacea:
            Tanaidacea) from the Kuril-Kamchatka Trench area
  JOURNAL   Unpublished
REFERENCE   2  (bases 1 to 503)
  AUTHORS   Palero,F.
  TITLE     Direct Submission
  JOURNAL   Submitted (20-APR-2022) ICBIBE, University of Valencia, Carrer del
            Catedratic Jose Beltran Martinez, 2, Paterna, Valencia 46980, Spain
COMMENT     ##Assembly-Data-START##
            Sequencing Technology :: Sanger dideoxy sequencing
            ##Assembly-Data-END##
FEATURES             Location/Qualifiers
     source          1..503
                     /organism="Typhlotanaidae gen. 1 sp. 1 FP-2022c"
                     /organelle="mitochondrion"
                     /mol_type="genomic DNA"
                     /specimen_voucher="Baratheonus_roberti_ICUL7892"
                     /db_xref="taxon:2934985"
     gene            <1..>503
                     /gene="COX1"
     CDS             <1..>503
                     /gene="COX1"
                     /codon_start=1
                     /transl_table=5
                     /product="cytochrome c oxidase subunit I"
                     /protein_id="UPH33838"
                     /translation="SSLIRLEMNSCGDVLGDPQSYNVMITAHAFVMIFFMVMPMMIGG
                     FGNWLFPLMLNCPDMAFPRLNNFSFWLLPASLILLTLSSVGGEGVGSGWTVYPPLAGL
                     GFHSSSSVDYAIFWLHVAGISSIGSSINFMTTFVNFSGENSQAENISLFTWATFLTTI
                     LLLLSLPV"
ORIGIN      
        1 agatctttga ttcgtttaga gataaattct tgtggggatg ttcttgggga tccccagagg
       61 tataatgtga taattacagc tcacgctttt gttatgattt tctttatagt aatgcctata
      121 atgattggtg ggttcggaaa ctggcttttt ccactaatac tgaattgccc tgatatggct
      181 ttcccccggc ttaataattt caggttctga ttgttgcctg catccttgat tttactaact
      241 cttagaagag tagggggaga gggagtaggg tcagggtgga ctgtttaccc tcccttggct
      301 ggtttagggt ttcattcttc taggtcggtt gattatgcca ttttctggct tcacgtggct
      361 gggatttctt ccattggaag atctattaat ttcatgacaa cttttgttaa tttttctggg
      421 gagaattccc aggctgagaa tattagtttg tttacttggg ctactttcct tactacgatt
      481 cttttacttt tatctctacc tgt
//
LOCUS       ON310833                 503 bp    DNA     linear   INV 20-APR-2022
DEFINITION  Typhlotanaidae gen. 2 sp. 1 FP-2022c voucher
            Starkus_sirene_ICUL7899 cytochrome c oxidase subunit I (COX1) gene,
            partial cds; mitochondrial.
ACCESSION   ON310833
VERSION     ON310833
KEYWORDS    .
SOURCE      mitochondrion Typhlotanaidae gen. 2 sp. 1 FP-2022c
  ORGANISM  Typhlotanaidae gen. 2 sp. 1 FP-2022c
            Eukaryota; Metazoa; Ecdysozoa; Arthropoda; Crustacea;
            Multicrustacea; Malacostraca; Eumalacostraca; Peracarida;
            Tanaidacea; Tanaidomorpha; Paratanaidoidea; Typhlotanaidae.
REFERENCE   1  (bases 1 to 503)
  AUTHORS   Gellert,M., Palero,F. and Blazewicz,M.
  TITLE     Deeper diversity exploration: new Typhlotanaidae (Crustacea:
            Tanaidacea) from the Kuril-Kamchatka Trench area
  JOURNAL   Unpublished
REFERENCE   2  (bases 1 to 503)
  AUTHORS   Palero,F.
  TITLE     Direct Submission
  JOURNAL   Submitted (20-APR-2022) ICBIBE, University of Valencia, Carrer del
            Catedratic Jose Beltran Martinez, 2, Paterna, Valencia 46980, Spain
COMMENT     ##Assembly-Data-START##
            Sequencing Technology :: Sanger dideoxy sequencing
            ##Assembly-Data-END##
FEATURES             Location/Qualifiers
     source          1..503
                     /organism="Typhlotanaidae gen. 2 sp. 1 FP-2022c"
                     /organelle="mitochondrion"
                     /mol_type="genomic DNA"
                     /specimen_voucher="Starkus_sirene_ICUL7899"
                     /db_xref="taxon:2934986"
     gene            <1..>503
                     /gene="COX1"
     CDS             <1..>503
                     /gene="COX1"
                     /codon_start=1
                     /transl_table=5
                     /product="cytochrome c oxidase subunit I"
                     /protein_id="UPH33839"
                     /translation="SSLIRIELSTTGDVFNDIQFFNVMVTAHAIVMIFFMVMPIMIGG
                     FGNWLMPMMLNCADMAFPRLNNFSFWLLPISAILLLLSSITGEGVGAGWTIYPPLANV
                     EFHSSSSVDLAIFSLHVAGISSIASSINFMSTFMNLSNSNLEVEMISLFSWAIFLTTI
                     LLLLSLPV"
ORIGIN      
        1 agctccttaa tccggattga attaagaact actggggatg tattcaatga tatccaattt
       61 ttcaatgtga tagtcactgc tcacgcaatc gtgatgattt tttttatagt tatacctatt
      121 atgatcggag gcttcggaaa ttgacttata cctataatat taaactgtgc agatatagcc
      181 ttcccacgcc ttaataattt tagattctga ttattaccca tctcagcaat ccttctttta
      241 ctgagaagga ttaccggaga aggagttggc gcgggatgga ctatttaccc tcccctagct
      301 aatgttgaat ttcattcttc atcctcggta gatctagcta tctttagcct ccatgtggca
      361 ggaatttcct caattgctag ctcaattaac tttataagga cctttataaa tctttcaaat
      421 tctaatttag aagttgaaat aatcagatta ttctcatgag caatcttcct aactactatc
      481 cttttactac tatcactccc agt
//
LOCUS       ON310834                 503 bp    DNA     linear   INV 20-APR-2022
DEFINITION  Typhlotanaidae gen. 2 sp. 1 FP-2022c voucher
            Starkus_sirene_ICUL7900 cytochrome c oxidase subunit I (COX1) gene,
            partial cds; mitochondrial.
ACCESSION   ON310834
VERSION     ON310834
KEYWORDS    .
SOURCE      mitochondrion Typhlotanaidae gen. 2 sp. 1 FP-2022c
  ORGANISM  Typhlotanaidae gen. 2 sp. 1 FP-2022c
            Eukaryota; Metazoa; Ecdysozoa; Arthropoda; Crustacea;
            Multicrustacea; Malacostraca; Eumalacostraca; Peracarida;
            Tanaidacea; Tanaidomorpha; Paratanaidoidea; Typhlotanaidae.
REFERENCE   1  (bases 1 to 503)
  AUTHORS   Gellert,M., Palero,F. and Blazewicz,M.
  TITLE     Deeper diversity exploration: new Typhlotanaidae (Crustacea:
            Tanaidacea) from the Kuril-Kamchatka Trench area
  JOURNAL   Unpublished
REFERENCE   2  (bases 1 to 503)
  AUTHORS   Palero,F.
  TITLE     Direct Submission
  JOURNAL   Submitted (20-APR-2022) ICBIBE, University of Valencia, Carrer del
            Catedratic Jose Beltran Martinez, 2, Paterna, Valencia 46980, Spain
COMMENT     ##Assembly-Data-START##
            Sequencing Technology :: Sanger dideoxy sequencing
            ##Assembly-Data-END##
FEATURES             Location/Qualifiers
     source          1..503
                     /organism="Typhlotanaidae gen. 2 sp. 1 FP-2022c"
                     /organelle="mitochondrion"
                     /mol_type="genomic DNA"
                     /specimen_voucher="Starkus_sirene_ICUL7900"
                     /db_xref="taxon:2934986"
     gene            <1..>503
                     /gene="COX1"
     CDS             <1..>503
                     /gene="COX1"
                     /codon_start=1
                     /transl_table=5
                     /product="cytochrome c oxidase subunit I"
                     /protein_id="UPH33840"
                     /translation="SSLIRIELSTTGDVFNDIQFFNVMVTAHAIVMIFFMVMPIMIGG
                     FGNWLMPMMLNCADMAFPRLNNFSFWLLPISAILLLLSSITGEGVGAGWTIYPPLANV
                     EFHSSSSVDLAIFSLHVAGISSIASSINFMSTFMNLSNSNLEVEMISLFSWAIFLTTI
                     LLLLSLPV"
ORIGIN      
        1 agctccttga tccggattga attaagaact actggggatg tatttaatga tatccaattt
       61 ttcaatgtga tagtcactgc tcacgcaatc gtgatgattt tttttatagt aataccaatt
      121 atgattggag gcttcggaaa ttggcttata cccatgatat taaactgtgc agatatagcc
      181 ttcccacgcc ttaataattt tagattctga ttattaccta tttcagcaat ccttcttttg
      241 ctgagaagga ttacaggaga aggagtgggt gctggatgaa ccatttatcc tcctctggct
      301 aacgtcgaat ttcattcttc atcctcagta gatctcgcta tctttagcct ccatgtagca
      361 ggaatttcct caattgctag ctcaattaac tttataagga cctttataaa tctttcaaat
      421 tctaatttag aagttgaaat aatcagatta ttctcgtgag caatctttct aactactatc
      481 cttttgctac tatccctccc agt
//
LOCUS       ON310835                 503 bp    DNA     linear   INV 20-APR-2022
DEFINITION  Typhlotanaidae gen. 2 sp. 1 FP-2022c voucher
            Starkus_sirene_ICUL7912 cytochrome c oxidase subunit I (COX1) gene,
            partial cds; mitochondrial.
ACCESSION   ON310835
VERSION     ON310835
KEYWORDS    .
SOURCE      mitochondrion Typhlotanaidae gen. 2 sp. 1 FP-2022c
  ORGANISM  Typhlotanaidae gen. 2 sp. 1 FP-2022c
            Eukaryota; Metazoa; Ecdysozoa; Arthropoda; Crustacea;
            Multicrustacea; Malacostraca; Eumalacostraca; Peracarida;
            Tanaidacea; Tanaidomorpha; Paratanaidoidea; Typhlotanaidae.
REFERENCE   1  (bases 1 to 503)
  AUTHORS   Gellert,M., Palero,F. and Blazewicz,M.
  TITLE     Deeper diversity exploration: new Typhlotanaidae (Crustacea:
            Tanaidacea) from the Kuril-Kamchatka Trench area
  JOURNAL   Unpublished
REFERENCE   2  (bases 1 to 503)
  AUTHORS   Palero,F.
  TITLE     Direct Submission
  JOURNAL   Submitted (20-APR-2022) ICBIBE, University of Valencia, Carrer del
            Catedratic Jose Beltran Martinez, 2, Paterna, Valencia 46980, Spain
COMMENT     ##Assembly-Data-START##
            Sequencing Technology :: Sanger dideoxy sequencing
            ##Assembly-Data-END##
FEATURES             Location/Qualifiers
     source          1..503
                     /organism="Typhlotanaidae gen. 2 sp. 1 FP-2022c"
                     /organelle="mitochondrion"
                     /mol_type="genomic DNA"
                     /specimen_voucher="Starkus_sirene_ICUL7912"
                     /db_xref="taxon:2934986"
     gene            <1..>503
                     /gene="COX1"
     CDS             <1..>503
                     /gene="COX1"
                     /codon_start=1
                     /transl_table=5
                     /product="cytochrome c oxidase subunit I"
                     /protein_id="UPH33841"
                     /translation="SSLIRIELSTTGDVFNDIQFFNVMVTAHAIVMIFFMVMPIMIGG
                     FGNWLMPMMLNCADMAFPRLNNFSFWLLPISAILLLLSSITGEGVGAGWTIYPPLANV
                     EFHSSSSVDLAIFSLHVAGISSIASSINFMSTFMNLSNSNLEVEMISLFSWAIFLTTI
                     LLLLSLPV"
ORIGIN      
        1 agctccttga tccggattga attaagaact actggggatg tatttaatga tatccaattt
       61 ttcaatgtga tagtcactgc tcacgcaatc gtgatgattt tttttatagt aataccaatt
      121 atgattggag gcttcggaaa ttggcttata cccatgatat taaactgtgc agatatagcc
      181 ttcccacgcc ttaataattt tagattctga ttattaccta tttcagcaat ccttcttttg
      241 ctgagaagga ttacaggaga aggagtgggt gctggatgaa ccatttatcc tcctctggct
      301 aacgtcgaat ttcattcttc atcctcagta gatctcgcta tctttagcct ccatgtagca
      361 ggaatttcct caattgctag ctcaattaac tttataagga cctttataaa tctttcaaat
      421 tctaatttag aagttgaaat aatcagatta ttctcgtgag caatctttct aactactatc
      481 cttttgctac tatccctccc agt
//
LOCUS       ON310836                 500 bp    DNA     linear   INV 20-APR-2022
DEFINITION  Typhlamia sp. 1 FP-2022c voucher Typhlamia_genesis_ICUL7916
            cytochrome c oxidase subunit I (COX1) gene, partial cds;
            mitochondrial.
ACCESSION   ON310836
VERSION     ON310836
KEYWORDS    .
SOURCE      mitochondrion Typhlamia sp. 1 FP-2022c
  ORGANISM  Typhlamia sp. 1 FP-2022c
            Eukaryota; Metazoa; Ecdysozoa; Arthropoda; Crustacea;
            Multicrustacea; Malacostraca; Eumalacostraca; Peracarida;
            Tanaidacea; Tanaidomorpha; Paratanaidoidea; Typhlotanaidae;
            Typhlamia.
REFERENCE   1  (bases 1 to 500)
  AUTHORS   Gellert,M., Palero,F. and Blazewicz,M.
  TITLE     Deeper diversity exploration: new Typhlotanaidae (Crustacea:
            Tanaidacea) from the Kuril-Kamchatka Trench area
  JOURNAL   Unpublished
REFERENCE   2  (bases 1 to 500)
  AUTHORS   Palero,F.
  TITLE     Direct Submission
  JOURNAL   Submitted (20-APR-2022) ICBIBE, University of Valencia, Carrer del
            Catedratic Jose Beltran Martinez, 2, Paterna, Valencia 46980, Spain
COMMENT     ##Assembly-Data-START##
            Sequencing Technology :: Sanger dideoxy sequencing
            ##Assembly-Data-END##
FEATURES             Location/Qualifiers
     source          1..500
                     /organism="Typhlamia sp. 1 FP-2022c"
                     /organelle="mitochondrion"
                     /mol_type="genomic DNA"
                     /specimen_voucher="Typhlamia_genesis_ICUL7916"
                     /db_xref="taxon:2934983"
     gene            <1..>500
                     /gene="COX1"
     CDS             <1..>500
                     /gene="COX1"
                     /codon_start=1
                     /transl_table=5
                     /product="cytochrome c oxidase subunit I"
                     /protein_id="UPH33842"
                     /translation="SSIIRLELNSCGDIFSSPQTFNVMVTGHAIVMIFFMVMPMMIGG
                     FGNWLFPMMSNSPDMAFPRLNNFSFWLLPVSLSLLVLSSVVGEGVGAGWTIYPPLSSS
                     EFHSSCSVDLAIFSLHIAGLSSIASSINFMSTFINFYGGDEIEHSSLFAWSIFLTTIL
                     LLLSLPV"
ORIGIN      
        1 agttctatta ttcgtttaga gttaaatagc tgcggagata ttttttctag tccacaaact
       61 tttaatgtta tagttacagg gcatgctatt gttataattt tttttatagt aatgccaata
      121 ataatcggcg gctttggcaa ttgattattt ccaataatat caaatagtcc ggatatagct
      181 tttccacgat taaataattt tagattctgg ctgttgcctg tttccttatc tttattagtt
      241 ttaagaagag tggttggtga aggagttggg gcagggtgga ctatttatcc gcctttatca
      301 tcctctgaat ttcattcttc ttgttctgtt gatctagcaa tttttagatt acatattgct
      361 ggcttatcat caattgctag atcaatcaat tttatatcta ccttcattaa tttttacggt
      421 ggtgatgaaa ttgaacattc aagattattt gcatgatcta tttttttgac tactattctt
      481 ttattattat cattaccagt
//
LOCUS       ON310837                 503 bp    DNA     linear   INV 20-APR-2022
DEFINITION  Typhlotanaidae gen. 1 sp. 1 FP-2022c voucher
            Baratheonus_roberti_ICUL7925 cytochrome c oxidase subunit I (COX1)
            gene, partial cds; mitochondrial.
ACCESSION   ON310837
VERSION     ON310837
KEYWORDS    .
SOURCE      mitochondrion Typhlotanaidae gen. 1 sp. 1 FP-2022c
  ORGANISM  Typhlotanaidae gen. 1 sp. 1 FP-2022c
            Eukaryota; Metazoa; Ecdysozoa; Arthropoda; Crustacea;
            Multicrustacea; Malacostraca; Eumalacostraca; Peracarida;
            Tanaidacea; Tanaidomorpha; Paratanaidoidea; Typhlotanaidae.
REFERENCE   1  (bases 1 to 503)
  AUTHORS   Gellert,M., Palero,F. and Blazewicz,M.
  TITLE     Deeper diversity exploration: new Typhlotanaidae (Crustacea:
            Tanaidacea) from the Kuril-Kamchatka Trench area
  JOURNAL   Unpublished
REFERENCE   2  (bases 1 to 503)
  AUTHORS   Palero,F.
  TITLE     Direct Submission
  JOURNAL   Submitted (20-APR-2022) ICBIBE, University of Valencia, Carrer del
            Catedratic Jose Beltran Martinez, 2, Paterna, Valencia 46980, Spain
COMMENT     ##Assembly-Data-START##
            Sequencing Technology :: Sanger dideoxy sequencing
            ##Assembly-Data-END##
FEATURES             Location/Qualifiers
     source          1..503
                     /organism="Typhlotanaidae gen. 1 sp. 1 FP-2022c"
                     /organelle="mitochondrion"
                     /mol_type="genomic DNA"
                     /specimen_voucher="Baratheonus_roberti_ICUL7925"
                     /db_xref="taxon:2934985"
     gene            <1..>503
                     /gene="COX1"
     CDS             <1..>503
                     /gene="COX1"
                     /codon_start=1
                     /transl_table=5
                     /product="cytochrome c oxidase subunit I"
                     /protein_id="UPH33843"
                     /translation="SSLIRLEMNSCGDVLGDPQSYNVMITAHAFVMIFFMVMPMMIGG
                     FGNWLFPLMLNCPDMAFPRLNNFSFWLLPASLILLTLSSVGGEGVGSGWTVYPPLAGL
                     GFHSSSSVDYAIFWLHVAGISSIGSSINFMTTFVNFSGENSQAENISLFTWATFLTTI
                     LLLLSLPV"
ORIGIN      
        1 agatctttga ttcgtttaga gataaattct tgtggggatg ttcttgggga tccccagagg
       61 tataatgtga taattacagc tcacgctttt gttatgattt tctttatagt aatgcctata
      121 atgattggtg ggttcggaaa ctggcttttt ccactaatac tgaattgccc tgatatggct
      181 ttcccccggc ttaataattt caggttctga ttgttgcctg catccttgat tttactaact
      241 cttagaagag tagggggaga gggagtaggg tcagggtgga ctgtttaccc tcccttggct
      301 ggtttagggt ttcattcttc taggtcggtt gattatgcca ttttctggct tcacgtggct
      361 gggatttctt ccattggaag atctattaat ttcatgacaa cttttgttaa tttttctggg
      421 gagaattccc aggctgagaa tattagtttg tttacttggg ctactttcct tactacgatt
      481 cttttacttt tatctctacc tgt
//
LOCUS       ON310838                 503 bp    DNA     linear   INV 20-APR-2022
DEFINITION  Typhlotanaidae gen. 1 sp. 1 FP-2022c voucher
            Baratheonus_roberti_ICUL7926 cytochrome c oxidase subunit I (COX1)
            gene, partial cds; mitochondrial.
ACCESSION   ON310838
VERSION     ON310838
KEYWORDS    .
SOURCE      mitochondrion Typhlotanaidae gen. 1 sp. 1 FP-2022c
  ORGANISM  Typhlotanaidae gen. 1 sp. 1 FP-2022c
            Eukaryota; Metazoa; Ecdysozoa; Arthropoda; Crustacea;
            Multicrustacea; Malacostraca; Eumalacostraca; Peracarida;
            Tanaidacea; Tanaidomorpha; Paratanaidoidea; Typhlotanaidae.
REFERENCE   1  (bases 1 to 503)
  AUTHORS   Gellert,M., Palero,F. and Blazewicz,M.
  TITLE     Deeper diversity exploration: new Typhlotanaidae (Crustacea:
            Tanaidacea) from the Kuril-Kamchatka Trench area
  JOURNAL   Unpublished
REFERENCE   2  (bases 1 to 503)
  AUTHORS   Palero,F.
  TITLE     Direct Submission
  JOURNAL   Submitted (20-APR-2022) ICBIBE, University of Valencia, Carrer del
            Catedratic Jose Beltran Martinez, 2, Paterna, Valencia 46980, Spain
COMMENT     ##Assembly-Data-START##
            Sequencing Technology :: Sanger dideoxy sequencing
            ##Assembly-Data-END##
FEATURES             Location/Qualifiers
     source          1..503
                     /organism="Typhlotanaidae gen. 1 sp. 1 FP-2022c"
                     /organelle="mitochondrion"
                     /mol_type="genomic DNA"
                     /specimen_voucher="Baratheonus_roberti_ICUL7926"
                     /db_xref="taxon:2934985"
     gene            <1..>503
                     /gene="COX1"
     CDS             <1..>503
                     /gene="COX1"
                     /codon_start=1
                     /transl_table=5
                     /product="cytochrome c oxidase subunit I"
                     /protein_id="UPH33844"
                     /translation="SSLIRLEMNSCGDVLGDPQSYNVMITAHAFVMIFFMVMPMMIGG
                     FGNWLFPLMLNCPDMAFPRLNNFSFWLLPASLILLTLSSVGGEGVGSGWTVYPPLAGL
                     GFHSSSSVDYAIFWLHVAGISSIGSSINFMTTFVNFSGENSQAENISLFTWATFLTTI
                     LLLLSLPV"
ORIGIN      
        1 agatctttga ttcgtttaga gataaattct tgtggggatg ttcttgggga tccccagagg
       61 tataatgtga taattacagc tcacgctttt gttatgattt tctttatagt aatgcctata
      121 atgattggtg ggttcggaaa ctggcttttt ccactaatac tgaattgccc tgatatggct
      181 ttcccccggc ttaataattt caggttctga ttgttgcctg catccttgat tttactaact
      241 cttagaagag tagggggaga gggagtaggg tcagggtgga ctgtttaccc tcccttggct
      301 ggtttagggt ttcattcttc taggtcggtt gattatgcca ttttctggct tcacgtggct
      361 gggatttctt ccattggaag atctattaat ttcatgacaa cttttgttaa tttttctggg
      421 gagaattccc aggctgagaa tattagtttg tttacttggg ctactttcct tactacgatt
      481 cttttacttt tatctctacc tgt
//
LOCUS       ON310839                 503 bp    DNA     linear   INV 20-APR-2022
DEFINITION  Typhlotanaidae gen. 2 sp. 1 FP-2022c voucher
            Starkus_sirene_ICUL7939 cytochrome c oxidase subunit I (COX1) gene,
            partial cds; mitochondrial.
ACCESSION   ON310839
VERSION     ON310839
KEYWORDS    .
SOURCE      mitochondrion Typhlotanaidae gen. 2 sp. 1 FP-2022c
  ORGANISM  Typhlotanaidae gen. 2 sp. 1 FP-2022c
            Eukaryota; Metazoa; Ecdysozoa; Arthropoda; Crustacea;
            Multicrustacea; Malacostraca; Eumalacostraca; Peracarida;
            Tanaidacea; Tanaidomorpha; Paratanaidoidea; Typhlotanaidae.
REFERENCE   1  (bases 1 to 503)
  AUTHORS   Gellert,M., Palero,F. and Blazewicz,M.
  TITLE     Deeper diversity exploration: new Typhlotanaidae (Crustacea:
            Tanaidacea) from the Kuril-Kamchatka Trench area
  JOURNAL   Unpublished
REFERENCE   2  (bases 1 to 503)
  AUTHORS   Palero,F.
  TITLE     Direct Submission
  JOURNAL   Submitted (20-APR-2022) ICBIBE, University of Valencia, Carrer del
            Catedratic Jose Beltran Martinez, 2, Paterna, Valencia 46980, Spain
COMMENT     ##Assembly-Data-START##
            Sequencing Technology :: Sanger dideoxy sequencing
            ##Assembly-Data-END##
FEATURES             Location/Qualifiers
     source          1..503
                     /organism="Typhlotanaidae gen. 2 sp. 1 FP-2022c"
                     /organelle="mitochondrion"
                     /mol_type="genomic DNA"
                     /specimen_voucher="Starkus_sirene_ICUL7939"
                     /db_xref="taxon:2934986"
     gene            <1..>503
                     /gene="COX1"
     CDS             <1..>503
                     /gene="COX1"
                     /codon_start=1
                     /transl_table=5
                     /product="cytochrome c oxidase subunit I"
                     /protein_id="UPH33845"
                     /translation="SSLIRIELSTTGDVFNDIQFFNVMVTAHAIVMIFFMVMPIMIGG
                     FGNWLMPMMLNCADMAFPRLNNFSFWLLPISAILLLLSSITGEGVGAGWTIYPPLANV
                     EFHSSSSVDLAIFSLHVAGISSIASSINFMSTFMNLSNSNLEVEMISLFSWAIFLTTI
                     LLLLSLPV"
ORIGIN      
        1 agctccttga tccggattga attaagaact actggggatg tatttaatga tatccaattt
       61 ttcaatgtga tagtcactgc tcacgcaatc gtgatgattt tttttatagt aataccaatt
      121 atgattggag gcttcggaaa ttggcttata cccatgatat taaactgtgc agatatagcc
      181 ttcccacgcc ttaataattt tagattctga ttattaccta tttcagcaat ccttcttttg
      241 ctgagaagga ttacaggaga aggagtgggt gctggatgaa ccatttatcc tcctctggct
      301 aacgtcgaat ttcattcttc atcctcagta gatctcgcta tctttagcct ccatgtagca
      361 ggaatttcct caattgctag ctcaattaac tttataagga cctttataaa tctttcaaat
      421 tctaatttag aagttgaaat aatcagatta ttctcgtgag caatctttct aactactatc
      481 cttttgctac tatccctccc agt
//
LOCUS       ON310840                 500 bp    DNA     linear   INV 20-APR-2022
DEFINITION  Typhlamia sp. 1 FP-2022c voucher Typhlamia_genesis_ICUL7965
            cytochrome c oxidase subunit I (COX1) gene, partial cds;
            mitochondrial.
ACCESSION   ON310840
VERSION     ON310840
KEYWORDS    .
SOURCE      mitochondrion Typhlamia sp. 1 FP-2022c
  ORGANISM  Typhlamia sp. 1 FP-2022c
            Eukaryota; Metazoa; Ecdysozoa; Arthropoda; Crustacea;
            Multicrustacea; Malacostraca; Eumalacostraca; Peracarida;
            Tanaidacea; Tanaidomorpha; Paratanaidoidea; Typhlotanaidae;
            Typhlamia.
REFERENCE   1  (bases 1 to 500)
  AUTHORS   Gellert,M., Palero,F. and Blazewicz,M.
  TITLE     Deeper diversity exploration: new Typhlotanaidae (Crustacea:
            Tanaidacea) from the Kuril-Kamchatka Trench area
  JOURNAL   Unpublished
REFERENCE   2  (bases 1 to 500)
  AUTHORS   Palero,F.
  TITLE     Direct Submission
  JOURNAL   Submitted (20-APR-2022) ICBIBE, University of Valencia, Carrer del
            Catedratic Jose Beltran Martinez, 2, Paterna, Valencia 46980, Spain
COMMENT     ##Assembly-Data-START##
            Sequencing Technology :: Sanger dideoxy sequencing
            ##Assembly-Data-END##
FEATURES             Location/Qualifiers
     source          1..500
                     /organism="Typhlamia sp. 1 FP-2022c"
                     /organelle="mitochondrion"
                     /mol_type="genomic DNA"
                     /specimen_voucher="Typhlamia_genesis_ICUL7965"
                     /db_xref="taxon:2934983"
     gene            <1..>500
                     /gene="COX1"
     CDS             <1..>500
                     /gene="COX1"
                     /codon_start=1
                     /transl_table=5
                     /product="cytochrome c oxidase subunit I"
                     /protein_id="UPH33846"
                     /translation="SSIIRLELNSCGDIFSSPQTFNVMVTGHAIVMIFFMVMPMMIGG
                     FGNWLFPMMSNSPDMAFPRLNNFSFWLLPVSLSLLVLSSVVGEGVGAGWTIYPPLSSS
                     EFHSSCSVDLAIFSLHIAGLSSIASSINFMSTFINFYGGDEIEHSSLFAWSIFLTTIL
                     LLLSLPV"
ORIGIN      
        1 agttctatta ttcgtttaga gttaaatagc tgcggagata ttttttctag tccacaaact
       61 tttaatgtta tagttacagg gcatgctatt gttataattt tttttatagt aatgccaata
      121 ataatcggcg gctttggcaa ttgattattt ccaataatat caaatagtcc agatatagct
      181 tttccacgat taaataattt tagattctgg ctattgcctg tttccttatc tttattagtt
      241 ttaagaagag tggttggtga aggagttggg gcagggtgga ctatttatcc gcctttatca
      301 tcctctgaat ttcattcttc ttgttctgtt gatctagcaa tttttagatt acatattgct
      361 ggcttatcat caattgctag atcaatcaat tttatatcta ccttcattaa tttttatggt
      421 ggtgatgaaa ttgaacattc aagattattt gcatgatcta tttttttgac tactattctt
      481 ttattattat cattaccagt
//
LOCUS       ON310841                 503 bp    DNA     linear   INV 20-APR-2022
DEFINITION  Typhlotanaidae gen. 1 sp. 1 FP-2022c voucher
            Baratheonus_roberti_ICUL7967 cytochrome c oxidase subunit I (COX1)
            gene, partial cds; mitochondrial.
ACCESSION   ON310841
VERSION     ON310841
KEYWORDS    .
SOURCE      mitochondrion Typhlotanaidae gen. 1 sp. 1 FP-2022c
  ORGANISM  Typhlotanaidae gen. 1 sp. 1 FP-2022c
            Eukaryota; Metazoa; Ecdysozoa; Arthropoda; Crustacea;
            Multicrustacea; Malacostraca; Eumalacostraca; Peracarida;
            Tanaidacea; Tanaidomorpha; Paratanaidoidea; Typhlotanaidae.
REFERENCE   1  (bases 1 to 503)
  AUTHORS   Gellert,M., Palero,F. and Blazewicz,M.
  TITLE     Deeper diversity exploration: new Typhlotanaidae (Crustacea:
            Tanaidacea) from the Kuril-Kamchatka Trench area
  JOURNAL   Unpublished
REFERENCE   2  (bases 1 to 503)
  AUTHORS   Palero,F.
  TITLE     Direct Submission
  JOURNAL   Submitted (20-APR-2022) ICBIBE, University of Valencia, Carrer del
            Catedratic Jose Beltran Martinez, 2, Paterna, Valencia 46980, Spain
COMMENT     ##Assembly-Data-START##
            Sequencing Technology :: Sanger dideoxy sequencing
            ##Assembly-Data-END##
FEATURES             Location/Qualifiers
     source          1..503
                     /organism="Typhlotanaidae gen. 1 sp. 1 FP-2022c"
                     /organelle="mitochondrion"
                     /mol_type="genomic DNA"
                     /specimen_voucher="Baratheonus_roberti_ICUL7967"
                     /db_xref="taxon:2934985"
     gene            <1..>503
                     /gene="COX1"
     CDS             <1..>503
                     /gene="COX1"
                     /codon_start=1
                     /transl_table=5
                     /product="cytochrome c oxidase subunit I"
                     /protein_id="UPH33847"
                     /translation="SSLIRLEMNSCGDVLGDPQSYNVMITAHAFVMIFFMVMPMMIGG
                     FGNWLFPLMLNCPDMAFPRLNNFSFWLLPASLILLTLSSVGGEGVGSGWTVYPPLAGL
                     GFHSSSSVDYAIFWLHVAGISSIGSSINFMTTFVNFSGENSQAENISLFTWATFLTTI
                     LLLLSLPV"
ORIGIN      
        1 agatctttga ttcgtttaga gataaattct tgtggggatg ttcttgggga tccccagagg
       61 tataatgtga taattacagc tcacgctttt gttatgattt tctttatagt aatgcctata
      121 atgattggtg ggttcggaaa ctggcttttt ccactaatac tgaattgccc tgatatggct
      181 ttcccccggc ttaataattt caggttctga ttgttgcctg catccttgat tttactaact
      241 cttagaagag tagggggaga gggagtaggg tcagggtgga ctgtttaccc tcccttggct
      301 ggtttagggt ttcattcttc taggtcggtt gattatgcca ttttctggct tcacgtggct
      361 gggatttctt ccattggaag atctattaat ttcatgacaa cttttgttaa tttttctggg
      421 gagaattccc aggctgagaa tattagtttg tttacttggg ctactttcct tactacgatt
      481 cttttacttt tatctctacc tgt
//
LOCUS       ON310842                 500 bp    DNA     linear   INV 20-APR-2022
DEFINITION  Typhlamia sp. 1 FP-2022c voucher Typhlamia_genesis_ICUL7969
            cytochrome c oxidase subunit I (COX1) gene, partial cds;
            mitochondrial.
ACCESSION   ON310842
VERSION     ON310842
KEYWORDS    .
SOURCE      mitochondrion Typhlamia sp. 1 FP-2022c
  ORGANISM  Typhlamia sp. 1 FP-2022c
            Eukaryota; Metazoa; Ecdysozoa; Arthropoda; Crustacea;
            Multicrustacea; Malacostraca; Eumalacostraca; Peracarida;
            Tanaidacea; Tanaidomorpha; Paratanaidoidea; Typhlotanaidae;
            Typhlamia.
REFERENCE   1  (bases 1 to 500)
  AUTHORS   Gellert,M., Palero,F. and Blazewicz,M.
  TITLE     Deeper diversity exploration: new Typhlotanaidae (Crustacea:
            Tanaidacea) from the Kuril-Kamchatka Trench area
  JOURNAL   Unpublished
REFERENCE   2  (bases 1 to 500)
  AUTHORS   Palero,F.
  TITLE     Direct Submission
  JOURNAL   Submitted (20-APR-2022) ICBIBE, University of Valencia, Carrer del
            Catedratic Jose Beltran Martinez, 2, Paterna, Valencia 46980, Spain
COMMENT     ##Assembly-Data-START##
            Sequencing Technology :: Sanger dideoxy sequencing
            ##Assembly-Data-END##
FEATURES             Location/Qualifiers
     source          1..500
                     /organism="Typhlamia sp. 1 FP-2022c"
                     /organelle="mitochondrion"
                     /mol_type="genomic DNA"
                     /specimen_voucher="Typhlamia_genesis_ICUL7969"
                     /db_xref="taxon:2934983"
     gene            <1..>500
                     /gene="COX1"
     CDS             <1..>500
                     /gene="COX1"
                     /codon_start=1
                     /transl_table=5
                     /product="cytochrome c oxidase subunit I"
                     /protein_id="UPH33848"
                     /translation="SSIIRLELNSCGDIFSSPQTFNVMVTGHAIVMIFFMVMPMMIGG
                     FGNWLFPMMSNSPDMAFPRLNNFSFWLLPVSLSLLVLSSVVGEGVGAGWTIYPPLSSS
                     EFHSSCSVDLAIFSLHIAGLSSIASSINFMSTFINFYGGDEIEHSSLFAWSIFLTTIL
                     LLLSLPV"
ORIGIN      
        1 agttctatta ttcgtttaga gttaaatagc tgcggagata ttttttctag tccacaaact
       61 tttaatgtta tagttacagg gcatgctatt gttataattt tttttatagt aatgccaata
      121 ataatcggcg gctttggcaa ttgattattt ccaataatat caaatagtcc agatatagct
      181 tttccacgat taaataattt tagattctgg ctattgcctg tttccttatc tttattagtt
      241 ttaagaagag tggttggtga aggagttggg gcagggtgga ctatttatcc gcctttatca
      301 tcctctgaat ttcattcttc ttgttctgtt gatctagcaa tttttagatt acatattgct
      361 ggcttatcat caattgctag atcaatcaat tttatatcca ccttcattaa tttttatggt
      421 ggtgatgaaa ttgaacattc aagattattt gcatgatcta tttttttgac tactattctt
      481 ttattattat cattaccagt
//
LOCUS       ON310843                 503 bp    DNA     linear   INV 20-APR-2022
DEFINITION  Typhlotanais mixtus voucher Typhlotanais_mixtus_ITan011 cytochrome
            c oxidase subunit I (COX1) gene, partial cds; mitochondrial.
ACCESSION   ON310843
VERSION     ON310843
KEYWORDS    .
SOURCE      mitochondrion Typhlotanais mixtus
  ORGANISM  Typhlotanais mixtus
            Eukaryota; Metazoa; Ecdysozoa; Arthropoda; Crustacea;
            Multicrustacea; Malacostraca; Eumalacostraca; Peracarida;
            Tanaidacea; Tanaidomorpha; Paratanaidoidea; Typhlotanaidae;
            Typhlotanais.
REFERENCE   1  (bases 1 to 503)
  AUTHORS   Gellert,M., Palero,F. and Blazewicz,M.
  TITLE     Deeper diversity exploration: new Typhlotanaidae (Crustacea:
            Tanaidacea) from the Kuril-Kamchatka Trench area
  JOURNAL   Unpublished
REFERENCE   2  (bases 1 to 503)
  AUTHORS   Palero,F.
  TITLE     Direct Submission
  JOURNAL   Submitted (20-APR-2022) ICBIBE, University of Valencia, Carrer del
            Catedratic Jose Beltran Martinez, 2, Paterna, Valencia 46980, Spain
COMMENT     ##Assembly-Data-START##
            Sequencing Technology :: Sanger dideoxy sequencing
            ##Assembly-Data-END##
FEATURES             Location/Qualifiers
     source          1..503
                     /organism="Typhlotanais mixtus"
                     /organelle="mitochondrion"
                     /mol_type="genomic DNA"
                     /specimen_voucher="Typhlotanais_mixtus_ITan011"
                     /db_xref="taxon:2563754"
     gene            <1..>503
                     /gene="COX1"
     CDS             <1..>503
                     /gene="COX1"
                     /codon_start=1
                     /transl_table=5
                     /product="cytochrome c oxidase subunit I"
                     /protein_id="UPH33849"
                     /translation="SSVIRIELMYSGDVLTDIPFFNMMVTAHAIVMIFFMVMPILIGG
                     FGNWLMPMMLNSADMAFPRLNNLSFWLLPVAMMLLILSSIMGEGVGAGWTIYPPLANI
                     EFHVTSSVDLAIFSLHAAGASSIAGSINFMSTFMNLPSESQEIELISLFSWSVYLTTI
                     LLLLSLPV"
ORIGIN      
        1 agttctgtaa ttcgcattga attaatatac tcaggtgatg ttttaaccga tattccgttt
       61 tttaatataa tggtaacggc ccacgccatt gtaataattt tttttatagt aatgccgatt
      121 ttgatcgggg ggtttgggaa ttggcttata ccgatgatgc ttaatagcgc ggatatagct
      181 tttccgcggt taaataatct caggttttga ttattgcctg tagcaataat attactcatt
      241 ttaagcagga ttatagggga gggggtgggg gcggggtgaa ctatttaccc ccccctagcc
      301 aacatcgaat tccacgttac ttcttccgtg gatctcgcga ttttcagctt acacgccgcc
      361 ggggcgtcgt ctatcgcggg gtcaattaat tttatgagca cttttataaa tctccctaga
      421 gagagccaag agatcgagct tatcaggtta ttttcctggt cagtgtatct gaccactatt
      481 ctactattat tatctttacc tgt
//
LOCUS       ON310844                 503 bp    DNA     linear   INV 20-APR-2022
DEFINITION  Typhlotanais mixtus voucher Typhlotanais_mixtus_ITan021 cytochrome
            c oxidase subunit I (COX1) gene, partial cds; mitochondrial.
ACCESSION   ON310844
VERSION     ON310844
KEYWORDS    .
SOURCE      mitochondrion Typhlotanais mixtus
  ORGANISM  Typhlotanais mixtus
            Eukaryota; Metazoa; Ecdysozoa; Arthropoda; Crustacea;
            Multicrustacea; Malacostraca; Eumalacostraca; Peracarida;
            Tanaidacea; Tanaidomorpha; Paratanaidoidea; Typhlotanaidae;
            Typhlotanais.
REFERENCE   1  (bases 1 to 503)
  AUTHORS   Gellert,M., Palero,F. and Blazewicz,M.
  TITLE     Deeper diversity exploration: new Typhlotanaidae (Crustacea:
            Tanaidacea) from the Kuril-Kamchatka Trench area
  JOURNAL   Unpublished
REFERENCE   2  (bases 1 to 503)
  AUTHORS   Palero,F.
  TITLE     Direct Submission
  JOURNAL   Submitted (20-APR-2022) ICBIBE, University of Valencia, Carrer del
            Catedratic Jose Beltran Martinez, 2, Paterna, Valencia 46980, Spain
COMMENT     ##Assembly-Data-START##
            Sequencing Technology :: Sanger dideoxy sequencing
            ##Assembly-Data-END##
FEATURES             Location/Qualifiers
     source          1..503
                     /organism="Typhlotanais mixtus"
                     /organelle="mitochondrion"
                     /mol_type="genomic DNA"
                     /specimen_voucher="Typhlotanais_mixtus_ITan021"
                     /db_xref="taxon:2563754"
     gene            <1..>503
                     /gene="COX1"
     CDS             <1..>503
                     /gene="COX1"
                     /codon_start=1
                     /transl_table=5
                     /product="cytochrome c oxidase subunit I"
                     /protein_id="UPH33850"
                     /translation="SSVIRIELMYSGDVLTDIPFFNMMVTAHAIVMIFFMVMPILIGG
                     FGNWLMPMMLNSADMAFPRLNNLSFWLLPVAMMLLILSSIMGEGVGAGWTIYPPLANI
                     EFHVTSSVDLAIFSLHAAGASSIAGSINFISTFMNLPSENQEIELISLFSWSVYLTTI
                     LLLLSLPV"
ORIGIN      
        1 agttctgtaa ttcgcattga attaatatac tcaggtgatg ttttaaccga tattccgttt
       61 tttaatatga tggtaacggc ccacgccatt gtaataattt tttttatagt aatgccgatt
      121 ttgatcgggg ggtttgggaa ttggcttata ccgataatgc ttaatagcgc ggatatagct
      181 tttccacggt taaataatct caggttttga ttattgcctg tagcaataat attactcatt
      241 ttaagcagga ttatagggga gggggtgggg gcggggtgaa ctatttaccc ccccctagcc
      301 aacatcgaat tccacgttac ttcttccgtg gatctcgcga ttttcagctt acacgccgcc
      361 ggggcgtcgt ctatcgcggg gtcaattaat tttattagca cttttataaa tctccctaga
      421 gagaatcaag agatcgagct tatcaggtta ttttcctggt cagtgtatct gaccactatt
      481 ctactattat tatctttacc tgt
//
LOCUS       ON310845                 503 bp    DNA     linear   INV 20-APR-2022
DEFINITION  Typhlotanais variabilis voucher Typhlotanais_variabilis_ITan077
            cytochrome c oxidase subunit I (COX1) gene, partial cds;
            mitochondrial.
ACCESSION   ON310845
VERSION     ON310845
KEYWORDS    .
SOURCE      mitochondrion Typhlotanais variabilis
  ORGANISM  Typhlotanais variabilis
            Eukaryota; Metazoa; Ecdysozoa; Arthropoda; Crustacea;
            Multicrustacea; Malacostraca; Eumalacostraca; Peracarida;
            Tanaidacea; Tanaidomorpha; Paratanaidoidea; Typhlotanaidae;
            Typhlotanais.
REFERENCE   1  (bases 1 to 503)
  AUTHORS   Gellert,M., Palero,F. and Blazewicz,M.
  TITLE     Deeper diversity exploration: new Typhlotanaidae (Crustacea:
            Tanaidacea) from the Kuril-Kamchatka Trench area
  JOURNAL   Unpublished
REFERENCE   2  (bases 1 to 503)
  AUTHORS   Palero,F.
  TITLE     Direct Submission
  JOURNAL   Submitted (20-APR-2022) ICBIBE, University of Valencia, Carrer del
            Catedratic Jose Beltran Martinez, 2, Paterna, Valencia 46980, Spain
COMMENT     ##Assembly-Data-START##
            Sequencing Technology :: Sanger dideoxy sequencing
            ##Assembly-Data-END##
FEATURES             Location/Qualifiers
     source          1..503
                     /organism="Typhlotanais variabilis"
                     /organelle="mitochondrion"
                     /mol_type="genomic DNA"
                     /specimen_voucher="Typhlotanais_variabilis_ITan077"
                     /db_xref="taxon:1629974"
     gene            <1..>503
                     /gene="COX1"
     CDS             <1..>503
                     /gene="COX1"
                     /codon_start=1
                     /transl_table=5
                     /product="cytochrome c oxidase subunit I"
                     /protein_id="UPH33851"
                     /translation="SVLVRIELNSCSDVLNDPHFYNIMITAHAFIMIFFMVMPIMIGG
                     FGNWLMPLMLNCPDMAFPRLNNFSFWLLPVSLSFLLLSSLLGEGVGAGWTLYPPLSGI
                     EFHSSNSMDMAIFSLHIAGISSIASSINFMSTFINYSSVEIEIESVSLFVWSIFLTTI
                     LLLLSLPV"
ORIGIN      
        1 agagttctag ttcggattga attaaattct tgtagagatg ttttaaatga tcctcatttt
       61 tacaatatta tgattacagc tcatgcattt attataattt tttttatagt aatacctatt
      121 ataattggag ggttcgggaa ttgattaatg cctttaatgc tcaattgccc tgatatagct
      181 ttcccacgtt taaataattt caggttttga ttattacctg tttcactaag atttctttta
      241 ctaagaagat tgctggggga aggtgtaggg gctggttgaa cactctaccc ccctttatct
      301 ggtattgaat ttcattcctc taattctata gatatagcta tctttaggtt gcatattgcg
      361 ggaatttctt ctattgccag atctattaac tttataagaa cttttattaa ttattctaga
      421 gttgaaattg agattgagag agttagtctt tttgtttgat ctattttcct tacaacaatt
      481 ttgttattac tctctttacc tgt
//
